# Supplementary material for: Bis[1-benzyl-3-(4-methyl­phen­yl)imidazol-2-yl­idene]silver(I) hexa­fluorido­phosphate
Source: Acta Crystallogr Sect E Struct Rep Online. 2011 Jul 23;67(Pt 8):m1116. doi: 10.1107/S1600536811026675 (PMC3212182; doi:10.1107/S1600536811026675)
Supplement: Supplementary file 1 [file e-67-m1116-sup1.cif]

##############################################################################
###                                                                        ###
###           Electronic papers (Acta Crystallographica Section C)         ###
###                                                                        ###
##############################################################################
#                                                                            #
# This paper is published electronically. It meets the data-validation       #
# criteria for publication in Acta Crystallographica Section C.              #
# The submission has been checked by a Section C Co-editor though the text   #
# in _publ_section_comments is the responsibility of the authors.            #
#                                                                            #
# Electronic papers are listed in the printed contents pages of an issue of  #
# Acta Crystallographica Section C within two months of acceptance and are   #
# available by email and via the online contents pages for that issue.       #
#                                                                            #
# Software is freely available for graphical display of the structure(s) in  #
# this CIF.  For information consult the CIF home page http://www.iucr.org/  #
# cif/home.html                                                              #
#                                                                            #
#            Copyright International Union of Crystallography                #
#                                                                            #
##############################################################################
data_global
_audit_creation_method     'SHELXL-97'
_journal_date_recd_electronic     2011-06-15
_journal_date_accepted     2011-07-04
_journal_name_full     'Acta Crystallographica, Section E'
_journal_year     2011
_journal_volume     67
_journal_issue      8
_journal_page_first     em1116
_journal_page_last     em1116
_journal_paper_category     QM
_journal_coeditor_code     QM2012
_publ_contact_author_name     'Kun-Huang'
_publ_contact_author_address
;
Department of chemistry and chemical engineering
Sichuan University of Arts and Science
Dazhou 635000
Peoples' Republic of China
;
_publ_contact_author_email     'greatwall520@163.com'
_publ_contact_author_fax     ?
_publ_contact_author_phone     ?
_publ_section_title
;
Bis[1-benzyl-3-(4-methylphenyl)imidazol-2-ylidene]silver(I)
hexafluoridophosphate
;
loop_
    _publ_author_name
    _publ_author_footnote
    _publ_author_address
    'Kun Huang' .
;
Department of Chemistry and Chemical Engineering
Sichuan University of Arts and Science
Dazhou 635000
People's Republic of China
;
    'Da-Bin Qin' .
;
School of Chemistry and Chemical Engineering,
China West Normal University
Nanchong 637002
People's Republic of China
;
_publ_section_abstract
;
The title silver <i>N</i>-heterocyclic carbene compound,
[Ag(C~17~H~16~N~2~)~2~]PF~6~, crystallizes as a mononuclear salt. The two
imidazole rings, which are almost coplanar [maximum deviation from the least
squares plane of 0.05 (2) \%A], are linked by the Ag atom with a
C---Ag---C angle of 178.60(9)\%. In the crystal, C---H...F hydrogen bonds,
weak \p--\p interactions and C---H...\p interactions [centroid--centroid
distances = 3.921 (1) and 3.813 (3) \%A] lead to a
supermolecular structure.
;
_publ_section_comment
;
The discivery of first silver N-heterocyclic carbene (NHC) in 1993 by
Arduengo
(Arduengo <i>et al.</i>, 1993) led to its rapid use in organometallic
chemistry (Lin <i>et al.</i>, 2009). silver NHCs can be used in various
fields
such as medical chemistry, Catalysis <i>et al.</i> (Nebioglu <i>et al.</i>,
2007; Samantaray <i>et al.</i>, 2007). Herein we report the
crystal structure
of the title silver NHC compound.
In the title compound, the silver(I) atom lies on a non-crystallographic
twofold axis. The Ag---C bond lengths are close to
literature values (Wang, Xu <i>et al.</i>, 2005). The silver
coordination
geometry is almost linear with a C---Ag---C angle of 178.60(9) \%. The two
five membered rings are almost co-planar with C9 showing the maximum deviation
from the least squares plane of 0.05 \%A. The silver atom is 0.07 \%A out of
this plane and the C11--C16 and C28--C33 rings make angles of 46.61 \% and
41.77 \% repectively with it.
In the crystal there are C---H...F hydrogen bonds and \p--\p interactions
which contribute to supermolecular structure. (Fig. 2) The \p--\p
interactions are between rings N3/C25/N4/C26/C27 and N1/C8/N2/C9/C10 and rings
C11--C16 and C28--C33 with the ring centroids being separated
by 3.921 \%A and 3.813 \%A, respectively. [symmetry code:
1-<i>X</i>,1/2+Y,1/2-<i>Z</i> and 1-<i>X</i>,-1/2+Y,1/2-<i>Z</i>.] In addition
C---H...\p interactions involving the imidazole and benzene rings are also
observed.
;
_publ_section_references
;
Arduengo, A. J. III, Dias, H. V. R., Calabrese, J. C. & Davidson, F.
(1993). <i>Organometallics</i>, <b>12</b>, 3405--3409.
Catalano, V. J. & Etogo, A. O. (2007). <i>Inorg. Chem.</i> <b>46</b>,
5608--5615.
Lin, J. C. Y., Huang, R. T. W., Lee, C. S., Bhattacharyya, A., Hwang,
W. S. & Lin, I. J. B. (2009). <i>Chem. Rev.</i> <b>109</b>, 3561--3598.
Liu, J. P., Chen, J. B., Zhao, J. F., Zhao, Y. H., Li, L. & Zhang, H.
B. (2003). <i>Synthesis</i>, <b>17</b>, 2661--2666.
Nebioglu, A. K., Panzner, M. J., Tessier, C. A., Cannon, C. L. &
Young, W. J. (2007).<i>Coord. Chem. Rev.</i>
<b>251</b>, 884--895.
Rigaku/MSC  (2004). <i>CrystalClear</i> and <i>CrystalStructure</i>.
Rigaku/MSC Inc., The Woodlands, Texas, USA.
Samantaray, M. K., Katiyar, V., Pang, K., Nanavati, H. & Ghosh, P.
(2007). <i>J. Organomet. Chem.</i> <b>692</b>, 1672--1682.
Sheldrick, G. M. (2008). <i>Acta Cryst.</i> A<b>64</b>, 112--122.
Wang, J. W., Song, H. B., Li, Q. S., Xu, F. B. & Zhang, Z. Z. (2005).
<i>Inorg. Chim. Acta</i>, <b>358</b>, 3653--3658.
Wang, J. W., Xu, F. B., Li, Q. S., Song, H. B. & Zhang, Z. Z. (2005).
<i>Inorg. Chem. Commun.</i> <b>8</b>, 1053--1055.
;
_publ_section_related_literature
;
For the first silver <i>N</i>-heterocyclic carbene, see: Arduengo <i>et
al.</i>(1993). For the role of <i>N</i>-heterocyclic carbene ligands in
organometallic chemistry, see: Lin <i>et al.</i> (2009). For
applications of
silver <i>N</i>-heterocyclic carbenes, see: Nebioglu <i>et al.</i>
(2007);
Samantaray <i>et al.</i> (2007). For Ag---C bond lengths, see: Wang, Xu
<i>et
al.</i> (2005). For the synthesis of the title
compound,
see:
Liu <i>et al.</i> (2003); Wang, Song <i>et al.</i> (2005). For
a related
structure, see: Catalano & Etogo (2007).
;
_publ_section_exptl_prep
;
The title compound was prepared according to the reported procedures (Liu <i>et
al.</i> 2003; Wang, Song <i>et al.</i> 2005). Colourless single
crystals
suitable for X-ray diffraction were obtained by recrystallization from
dichloromethane and diethyl ether.
;
_publ_section_exptl_refinement
;
H atoms were placed in calculated positions with C---H = 0.95--0.99 \%A, and
refined in the riding mode with <i>U</i>~iso~(H) = 1.2<i>U</i>~eq~(C).
;
data_I
_audit_creation_method     SHELXL-97
_chemical_name_systematic
;
Bis[1-benzyl-3-(4-methylphenyl)imidazol-2-ylidene]silver(I)
hexafluoridophosphate
;
_chemical_name_common     ?
_chemical_formula_moiety     'C34 H32 Ag N4 +, F6 P1 -'
_chemical_formula_sum     'C34 H32 Ag F6 N4 P'
_chemical_formula_iupac     '[Ag (C17 H16 N2)2] P F6'
_chemical_formula_weight     749.48
_chemical_melting_point     ?
_symmetry_cell_setting     monoclinic
_symmetry_space_group_name_H-M     'P 21/c'
loop_
    _symmetry_equiv_pos_as_xyz
    'x, y, z'
    '-x, y+1/2, -z+1/2'
    '-x, -y, -z'
    'x, -y-1/2, z-1/2'
_cell_length_a     9.692(2)
_cell_length_b     16.312(4)
_cell_length_c     20.227(5)
_cell_angle_alpha     90.00
_cell_angle_beta     93.469(3)
_cell_angle_gamma     90.00
_cell_volume     3192.1(12)
_cell_formula_units_Z     4
_cell_measurement_reflns_used     11560
_cell_measurement_theta_min     1.6
_cell_measurement_theta_max     27.9
_cell_measurement_temperature     113(2)
_exptl_crystal_description     Prism
_exptl_crystal_colour     Colorless
_exptl_crystal_size_max     0.20
_exptl_crystal_size_mid     0.18
_exptl_crystal_size_min     0.12
_exptl_crystal_density_diffrn     1.560
_exptl_crystal_density_meas     ?
_exptl_crystal_density_method     'not measured'
_exptl_crystal_F_000     1520
_exptl_absorpt_coefficient_mu     0.748
_exptl_absorpt_correction_type     multi-scan
_exptl_absorpt_process_details     '(CrystalClear; Rigaku/MSC, 2004)'
_exptl_absorpt_correction_T_min     0.8648
_exptl_absorpt_correction_T_max     0.9156
_exptl_special_details
;
;
_diffrn_ambient_temperature     113(2)
_diffrn_radiation_type     MoK\a
_diffrn_radiation_wavelength     0.71073
_diffrn_radiation_source     'rotating anode'
_diffrn_radiation_monochromator     multilayer
_diffrn_measurement_device_type     'Rigaku Saturn CCD area detector'
_diffrn_measurement_method     '\w and \f scans'
_diffrn_detector_area_resol_mean     14.63
_diffrn_reflns_number     21677
_diffrn_reflns_av_R_equivalents     0.0428
_diffrn_reflns_av_sigmaI/netI     0.0422
_diffrn_reflns_theta_min     1.60
_diffrn_reflns_theta_max     25.02
_diffrn_reflns_theta_full     25.02
_diffrn_measured_fraction_theta_max     0.999
_diffrn_measured_fraction_theta_full     0.999
_diffrn_reflns_limit_h_min     -11
_diffrn_reflns_limit_h_max     7
_diffrn_reflns_limit_k_min     -19
_diffrn_reflns_limit_k_max     19
_diffrn_reflns_limit_l_min     -22
_diffrn_reflns_limit_l_max     24
_diffrn_standards_number     0
_diffrn_standards_interval_count     0
_diffrn_standards_interval_time     0
_diffrn_standards_decay_%     0
_refine_special_details
;
Refinement of <i>F</i>^2^ against ALL reflections. The weighted <i>R</i>-factor
<i>wR</i> and goodness of fit <i>S</i> are based on <i>F</i>^2^, conventional
<i>R</i>-factors <i>R</i> are based on <i>F</i>, with <i>F</i> set to zero for
negative <i>F</i>^2^. The threshold expression of <i>F</i>^2^ >
\s(<i>F</i>^2^) is used only for calculating <i>R</i>-factors(gt) <i>etc</i>.
and is not relevant to the choice of reflections for refinement.
<i>R</i>-factors based on <i>F</i>^2^ are statistically about twice as large
as those based on <i>F</i>, and <i>R</i>- factors based on ALL data will be
even larger.
;
_reflns_number_total     5636
_reflns_number_gt     4775
_reflns_threshold_expression     I>2sigma(I)
_refine_ls_structure_factor_coef     Fsqd
_refine_ls_matrix_type     full
_refine_ls_R_factor_all     0.0361
_refine_ls_R_factor_gt     0.0309
_refine_ls_wR_factor_gt     0.0787
_refine_ls_wR_factor_ref     0.0809
_refine_ls_goodness_of_fit_ref     1.010
_refine_ls_restrained_S_all     1.010
_refine_ls_number_reflns     5636
_refine_ls_number_parameters     417
_refine_ls_number_restraints     0
_refine_ls_hydrogen_treatment     constr
_refine_ls_weighting_scheme     calc
_refine_ls_weighting_details
         'calc w=1/[\s^2^(Fo^2^)+(0.0457P)^2^+0.0000P] where P=(Fo^2^+2Fc^2^)/3'
_atom_sites_solution_hydrogens     geom
_atom_sites_solution_primary     direct
_atom_sites_solution_secondary     difmap
_refine_ls_shift/su_max     0.002
_refine_ls_shift/su_mean     0.000
_refine_diff_density_max     1.287
_refine_diff_density_min     -0.379
_refine_ls_extinction_method     none
_refine_ls_extinction_coef     ?
loop_
    _atom_type_symbol
    _atom_type_description
    _atom_type_scat_dispersion_real
    _atom_type_scat_dispersion_imag
    _atom_type_scat_source
    'C' 'C' 0.0033 0.0016
                         'International Tables Vol C Tables 4.2.6.8 and 6.1.1.4'
    'H' 'H' 0.0000 0.0000
                         'International Tables Vol C Tables 4.2.6.8 and 6.1.1.4'
    'N' 'N' 0.0061 0.0033
                         'International Tables Vol C Tables 4.2.6.8 and 6.1.1.4'
    'F' 'F' 0.0171 0.0103
                         'International Tables Vol C Tables 4.2.6.8 and 6.1.1.4'
    'P' 'P' 0.1023 0.0942
                         'International Tables Vol C Tables 4.2.6.8 and 6.1.1.4'
    'Ag' 'Ag' -0.8971 1.1015
                         'International Tables Vol C Tables 4.2.6.8 and 6.1.1.4'
_computing_data_collection     'CrystalClear (Rigaku/MSC, 2004)'
_computing_cell_refinement     'CrystalClear (Rigaku/MSC, 2004)'
_computing_data_reduction     'CrystalClear (Rigaku/MSC, 2004)'
_computing_structure_solution     'SHELXS97 (Sheldrick, 2008)'
_computing_structure_refinement     'SHELXL97 (Sheldrick, 2008)'
_computing_molecular_graphics     'SHELXTL (Sheldrick, 2008)'
_computing_publication_material     'CrystalStructure (Rigaku/MSC, 2004)'
loop_
    _atom_site_type_symbol
    _atom_site_label
    _atom_site_fract_x
    _atom_site_fract_y
    _atom_site_fract_z
    _atom_site_U_iso_or_equiv
    _atom_site_adp_type
    _atom_site_calc_flag
    _atom_site_refinement_flags
    _atom_site_occupancy
    _atom_site_symmetry_multiplicity
    _atom_site_disorder_assembly
    _atom_site_disorder_group
    Ag Ag1 0.41572(2) 0.859060(11) 0.816377(9) 0.02055(8) Uani d . 1 1 . .
    N N1 0.2579(2) 1.00527(12) 0.74697(10) 0.0201(5) Uani d . 1 1 . .
    N N2 0.4069(2) 1.04857(12) 0.82125(10) 0.0201(5) Uani d . 1 1 . .
    N N3 0.5671(2) 0.71360(12) 0.88999(11) 0.0218(5) Uani d . 1 1 . .
    N N4 0.4187(2) 0.66895(13) 0.81610(10) 0.0203(5) Uani d . 1 1 . .
    C C1 0.3421(3) 0.91678(15) 0.61584(14) 0.0236(6) Uani d . 1 1 . .
    H H1 0.3971 0.8891 0.6493 0.028 Uiso calc R 1 1 . .
    C C2 0.3847(3) 0.91908(15) 0.55177(14) 0.0269(6) Uani d . 1 1 . .
    H H2 0.4678 0.8925 0.5413 0.032 Uiso calc R 1 1 . .
    C C3 0.3058(3) 0.96022(16) 0.50299(14) 0.0282(7) Uani d . 1 1 . .
    H H3 0.3345 0.9619 0.4589 0.034 Uiso calc R 1 1 . .
    C C4 0.1846(3) 0.99894(16) 0.51871(13) 0.0273(6) Uani d . 1 1 . .
    H H4 0.1307 1.0277 0.4855 0.033 Uiso calc R 1 1 . .
    C C5 0.1421(3) 0.99574(16) 0.58290(13) 0.0237(6) Uani d . 1 1 . .
    H H5 0.0587 1.0222 0.5933 0.028 Uiso calc R 1 1 . .
    C C6 0.2194(3) 0.95459(14) 0.63189(13) 0.0211(6) Uani d . 1 1 . .
    C C7 0.1735(3) 0.95170(15) 0.70193(13) 0.0240(6) Uani d . 1 1 . .
    H H7A 0.0756 0.9689 0.7019 0.029 Uiso calc R 1 1 . .
    H H7B 0.1800 0.8946 0.7184 0.029 Uiso calc R 1 1 . .
    C C8 0.3559(3) 0.97862(15) 0.79212(13) 0.0194(6) Uani d . 1 1 . .
    C C9 0.3392(3) 1.11697(15) 0.79473(13) 0.0230(6) Uani d . 1 1 . .
    H H9 0.3556 1.1724 0.8074 0.028 Uiso calc R 1 1 . .
    C C10 0.2466(3) 1.09047(15) 0.74812(14) 0.0248(6) Uani d . 1 1 . .
    H H10 0.1851 1.1232 0.7210 0.030 Uiso calc R 1 1 . .
    C C11 0.5114(3) 1.05048(15) 0.87445(13) 0.0215(6) Uani d . 1 1 . .
    C C12 0.4931(3) 1.10008(17) 0.92862(14) 0.0296(7) Uani d . 1 1 . .
    H H12 0.4131 1.1335 0.9302 0.035 Uiso calc R 1 1 . .
    C C13 0.5936(3) 1.10046(17) 0.98088(14) 0.0320(7) Uani d . 1 1 . .
    H H13 0.5819 1.1353 1.0178 0.038 Uiso calc R 1 1 . .
    C C14 0.7096(3) 1.05160(17) 0.98046(13) 0.0279(6) Uani d . 1 1 . .
    C C15 0.7260(3) 1.00243(16) 0.92519(13) 0.0257(6) Uani d . 1 1 . .
    H H15 0.8052 0.9683 0.9240 0.031 Uiso calc R 1 1 . .
    C C16 0.6293(3) 1.00224(15) 0.87199(13) 0.0232(6) Uani d . 1 1 . .
    H H16 0.6433 0.9695 0.8342 0.028 Uiso calc R 1 1 . .
    C C17 0.8157(3) 1.0520(2) 1.03823(15) 0.0394(8) Uani d . 1 1 . .
    H H17A 0.8500 1.1080 1.0458 0.059 Uiso calc R 1 1 . .
    H H17B 0.8929 1.0161 1.0284 0.059 Uiso calc R 1 1 . .
    H H17C 0.7732 1.0323 1.0780 0.059 Uiso calc R 1 1 . .
    C C18 0.8641(3) 0.77442(17) 0.86335(14) 0.0329(7) Uani d . 1 1 . .
    H H18 0.8072 0.7999 0.8294 0.040 Uiso calc R 1 1 . .
    C C19 1.0014(3) 0.7597(2) 0.85337(16) 0.0423(8) Uani d . 1 1 . .
    H H19 1.0380 0.7742 0.8125 0.051 Uiso calc R 1 1 . .
    C C20 1.0861(3) 0.72373(19) 0.90282(17) 0.0424(8) Uani d . 1 1 . .
    H H20 1.1810 0.7142 0.8962 0.051 Uiso calc R 1 1 . .
    C C21 1.0310(3) 0.70167(18) 0.96223(16) 0.0376(8) Uani d . 1 1 . .
    H H21 1.0882 0.6769 0.9964 0.045 Uiso calc R 1 1 . .
    C C22 0.8923(3) 0.71589(16) 0.97149(14) 0.0284(7) Uani d . 1 1 . .
    H H22 0.8548 0.7004 1.0120 0.034 Uiso calc R 1 1 . .
    C C23 0.8082(3) 0.75253(15) 0.92215(13) 0.0232(6) Uani d . 1 1 . .
    C C24 0.6570(3) 0.76661(15) 0.93234(13) 0.0261(6) Uani d . 1 1 . .
    H H24A 0.6395 0.7561 0.9793 0.031 Uiso calc R 1 1 . .
    H H24B 0.6338 0.8246 0.9226 0.031 Uiso calc R 1 1 . .
    C C25 0.4730(3) 0.73940(15) 0.84277(13) 0.0219(6) Uani d . 1 1 . .
    C C26 0.4790(3) 0.60099(15) 0.84766(13) 0.0239(6) Uani d . 1 1 . .
    H H26 0.4582 0.5451 0.8382 0.029 Uiso calc R 1 1 . .
    C C27 0.5712(3) 0.62885(15) 0.89357(14) 0.0250(6) Uani d . 1 1 . .
    H H27 0.6288 0.5968 0.9231 0.030 Uiso calc R 1 1 . .
    C C28 0.3152(3) 0.66399(15) 0.76335(13) 0.0214(6) Uani d . 1 1 . .
    C C29 0.3165(3) 0.71662(15) 0.70946(13) 0.0243(6) Uani d . 1 1 . .
    H H29 0.3885 0.7558 0.7067 0.029 Uiso calc R 1 1 . .
    C C30 0.2120(3) 0.71147(15) 0.65974(14) 0.0284(7) Uani d . 1 1 . .
    H H30 0.2116 0.7487 0.6236 0.034 Uiso calc R 1 1 . .
    C C31 0.1089(3) 0.65370(15) 0.66140(14) 0.0256(6) Uani d . 1 1 . .
    C C32 0.1107(3) 0.59955(16) 0.71508(14) 0.0259(6) Uani d . 1 1 . .
    H H32 0.0413 0.5586 0.7165 0.031 Uiso calc R 1 1 . .
    C C33 0.2115(3) 0.60464(15) 0.76600(13) 0.0229(6) Uani d . 1 1 . .
    H H33 0.2105 0.5682 0.8026 0.027 Uiso calc R 1 1 . .
    C C34 -0.0037(3) 0.64745(17) 0.60683(15) 0.0359(7) Uani d . 1 1 . .
    H H34A -0.0646 0.6953 0.6083 0.054 Uiso calc R 1 1 . .
    H H34B -0.0576 0.5974 0.6128 0.054 Uiso calc R 1 1 . .
    H H34C 0.0378 0.6455 0.5639 0.054 Uiso calc R 1 1 . .
    P P1 0.76650(7) 0.85484(4) 0.67062(3) 0.02175(17) Uani d . 1 1 . .
    F F1 0.84018(19) 0.77564(9) 0.70222(8) 0.0389(4) Uani d . 1 1 . .
    F F2 0.89576(18) 0.86984(11) 0.62716(9) 0.0443(5) Uani d . 1 1 . .
    F F3 0.69599(18) 0.79928(10) 0.61225(8) 0.0374(4) Uani d . 1 1 . .
    F F4 0.63656(18) 0.83735(13) 0.71351(9) 0.0523(5) Uani d . 1 1 . .
    F F5 0.6920(2) 0.93310(10) 0.63843(9) 0.0517(5) Uani d . 1 1 . .
    F F6 0.83605(18) 0.90927(9) 0.72922(8) 0.0357(4) Uani d . 1 1 . .
loop_
    _atom_site_aniso_label
    _atom_site_aniso_U_11
    _atom_site_aniso_U_22
    _atom_site_aniso_U_33
    _atom_site_aniso_U_12
    _atom_site_aniso_U_13
    _atom_site_aniso_U_23
    Ag1 0.02564(13) 0.01226(11) 0.02389(13) 0.00213(8) 0.00264(9) 0.00104(8)
    N1 0.0228(12) 0.0150(10) 0.0228(12) 0.0007(10) 0.0041(10) -0.0013(9)
    N2 0.0236(12) 0.0145(11) 0.0228(12) 0.0016(9) 0.0050(10) 0.0008(9)
    N3 0.0234(12) 0.0171(11) 0.0249(13) 0.0034(10) 0.0022(10) 0.0021(9)
    N4 0.0227(12) 0.0136(10) 0.0248(13) 0.0027(9) 0.0038(10) 0.0031(9)
    C1 0.0221(14) 0.0163(12) 0.0320(16) -0.0006(12) -0.0016(12) 0.0035(11)
    C2 0.0247(15) 0.0221(14) 0.0346(17) -0.0020(12) 0.0063(13) -0.0044(12)
    C3 0.0301(16) 0.0279(15) 0.0268(16) -0.0100(13) 0.0018(13) -0.0051(12)
    C4 0.0291(16) 0.0268(14) 0.0248(16) -0.0093(13) -0.0088(13) 0.0009(12)
    C5 0.0168(14) 0.0222(13) 0.0315(16) -0.0028(12) -0.0027(12) -0.0027(12)
    C6 0.0206(14) 0.0147(12) 0.0278(15) -0.0066(11) 0.0007(12) -0.0017(11)
    C7 0.0215(14) 0.0193(13) 0.0310(16) -0.0040(12) 0.0009(12) 0.0013(11)
    C8 0.0198(14) 0.0186(13) 0.0204(14) -0.0005(11) 0.0048(12) -0.0002(11)
    C9 0.0262(15) 0.0122(12) 0.0314(16) 0.0034(12) 0.0066(13) 0.0013(11)
    C10 0.0231(15) 0.0168(13) 0.0349(17) 0.0038(12) 0.0057(13) 0.0049(11)
    C11 0.0256(15) 0.0175(13) 0.0219(14) -0.0019(12) 0.0045(12) 0.0015(11)
    C12 0.0301(16) 0.0281(15) 0.0308(17) 0.0078(13) 0.0041(14) -0.0043(12)
    C13 0.0380(18) 0.0334(16) 0.0250(16) 0.0053(14) 0.0048(14) -0.0066(13)
    C14 0.0288(16) 0.0313(15) 0.0239(15) -0.0017(13) 0.0029(12) 0.0043(12)
    C15 0.0218(15) 0.0225(14) 0.0333(16) 0.0021(12) 0.0067(13) 0.0036(12)
    C16 0.0257(15) 0.0176(13) 0.0270(15) -0.0005(12) 0.0073(12) -0.0030(11)
    C17 0.0378(19) 0.0473(19) 0.0327(18) 0.0019(16) -0.0003(15) 0.0002(14)
    C18 0.0410(19) 0.0330(16) 0.0245(16) -0.0019(15) 0.0001(14) 0.0027(12)
    C19 0.042(2) 0.051(2) 0.0350(19) -0.0101(17) 0.0121(16) -0.0057(15)
    C20 0.0267(17) 0.047(2) 0.055(2) -0.0058(15) 0.0118(16) -0.0201(17)
    C21 0.0300(17) 0.0363(17) 0.045(2) 0.0046(15) -0.0115(15) -0.0100(14)
    C22 0.0349(17) 0.0234(14) 0.0265(16) -0.0014(13) -0.0008(13) -0.0017(12)
    C23 0.0285(15) 0.0143(12) 0.0264(15) -0.0014(12) -0.0007(12) -0.0053(11)
    C24 0.0328(16) 0.0218(14) 0.0232(15) 0.0033(13) -0.0010(13) -0.0025(11)
    C25 0.0229(15) 0.0191(13) 0.0240(15) 0.0027(12) 0.0039(12) 0.0001(11)
    C26 0.0263(15) 0.0154(13) 0.0305(16) 0.0058(12) 0.0067(13) 0.0066(11)
    C27 0.0261(15) 0.0186(13) 0.0307(16) 0.0067(12) 0.0047(13) 0.0050(11)
    C28 0.0234(15) 0.0153(12) 0.0259(15) 0.0060(12) 0.0045(12) -0.0019(11)
    C29 0.0320(16) 0.0148(12) 0.0263(15) -0.0015(12) 0.0043(13) 0.0002(11)
    C30 0.0417(18) 0.0171(13) 0.0263(16) 0.0061(13) 0.0015(14) 0.0036(11)
    C31 0.0282(16) 0.0225(14) 0.0260(15) 0.0076(13) 0.0000(12) -0.0057(11)
    C32 0.0266(15) 0.0195(14) 0.0321(16) 0.0012(12) 0.0064(13) -0.0025(12)
    C33 0.0257(15) 0.0186(13) 0.0251(15) 0.0014(12) 0.0077(12) 0.0016(11)
    C34 0.0393(19) 0.0317(16) 0.0362(19) 0.0047(14) -0.0022(15) -0.0054(13)
    P1 0.0225(4) 0.0188(3) 0.0241(4) -0.0008(3) 0.0027(3) 0.0009(3)
    F1 0.0516(11) 0.0235(8) 0.0403(10) 0.0065(8) -0.0081(9) 0.0006(7)
    F2 0.0345(10) 0.0628(12) 0.0370(11) -0.0186(9) 0.0119(8) -0.0025(9)
    F3 0.0408(10) 0.0368(9) 0.0336(10) -0.0077(8) -0.0071(8) -0.0050(7)
    F4 0.0329(11) 0.0815(14) 0.0443(12) -0.0074(10) 0.0168(9) -0.0011(10)
    F5 0.0726(14) 0.0287(9) 0.0514(12) 0.0177(10) -0.0154(10) 0.0024(8)
    F6 0.0487(11) 0.0246(8) 0.0330(10) -0.0020(8) -0.0046(8) -0.0071(7)
_geom_special_details
;
All e.s.d.'s (except the e.s.d. in the dihedral angle between two l.s. planes)
are estimated using the full covariance matrix. The cell e.s.d.'s are taken
into account individually in the estimation of e.s.d.'s in distances, angles
and torsion angles; correlations between e.s.d.'s in cell parameters are only
used when they are defined by crystal symmetry. An approximate (isotropic)
treatment of cell e.s.d.'s is used for estimating e.s.d.'s involving l.s.
planes.
;
loop_
    _geom_bond_atom_site_label_1
    _geom_bond_atom_site_label_2
    _geom_bond_site_symmetry_2
    _geom_bond_distance
    _geom_bond_publ_flag
    Ag1 C8 . 2.085(2) ?
    Ag1 C25 . 2.090(2) ?
    N1 C8 . 1.349(3) ?
    N1 C10 . 1.395(3) ?
    N1 C7 . 1.474(3) ?
    N2 C8 . 1.363(3) ?
    N2 C9 . 1.386(3) ?
    N2 C11 . 1.433(3) ?
    N3 C25 . 1.348(3) ?
    N3 C27 . 1.385(3) ?
    N3 C24 . 1.466(3) ?
    N4 C25 . 1.362(3) ?
    N4 C26 . 1.390(3) ?
    N4 C28 . 1.422(3) ?
    C1 C2 . 1.384(4) ?
    C1 C6 . 1.395(4) ?
    C1 H1 . 0.9500 ?
    C2 C3 . 1.385(4) ?
    C2 H2 . 0.9500 ?
    C3 C4 . 1.387(4) ?
    C3 H3 . 0.9500 ?
    C4 C5 . 1.387(4) ?
    C4 H4 . 0.9500 ?
    C5 C6 . 1.380(4) ?
    C5 H5 . 0.9500 ?
    C6 C7 . 1.511(3) ?
    C7 H7A . 0.9900 ?
    C7 H7B . 0.9900 ?
    C9 C10 . 1.333(4) ?
    C9 H9 . 0.9500 ?
    C10 H10 . 0.9500 ?
    C11 C12 . 1.382(4) ?
    C11 C16 . 1.391(4) ?
    C12 C13 . 1.393(4) ?
    C12 H12 . 0.9500 ?
    C13 C14 . 1.379(4) ?
    C13 H13 . 0.9500 ?
    C14 C15 . 1.393(4) ?
    C14 C17 . 1.509(4) ?
    C15 C16 . 1.384(4) ?
    C15 H15 . 0.9500 ?
    C16 H16 . 0.9500 ?
    C17 H17A . 0.9800 ?
    C17 H17B . 0.9800 ?
    C17 H17C . 0.9800 ?
    C18 C19 . 1.380(4) ?
    C18 C23 . 1.383(4) ?
    C18 H18 . 0.9500 ?
    C19 C20 . 1.385(4) ?
    C19 H19 . 0.9500 ?
    C20 C21 . 1.392(4) ?
    C20 H20 . 0.9500 ?
    C21 C22 . 1.387(4) ?
    C21 H21 . 0.9500 ?
    C22 C23 . 1.385(4) ?
    C22 H22 . 0.9500 ?
    C23 C24 . 1.510(4) ?
    C24 H24A . 0.9900 ?
    C24 H24B . 0.9900 ?
    C26 C27 . 1.329(4) ?
    C26 H26 . 0.9500 ?
    C27 H27 . 0.9500 ?
    C28 C29 . 1.388(4) ?
    C28 C33 . 1.399(4) ?
    C29 C30 . 1.386(4) ?
    C29 H29 . 0.9500 ?
    C30 C31 . 1.376(4) ?
    C30 H30 . 0.9500 ?
    C31 C32 . 1.399(4) ?
    C31 C34 . 1.508(4) ?
    C32 C33 . 1.378(4) ?
    C32 H32 . 0.9500 ?
    C33 H33 . 0.9500 ?
    C34 H34A . 0.9800 ?
    C34 H34B . 0.9800 ?
    C34 H34C . 0.9800 ?
    P1 F5 . 1.5867(17) ?
    P1 F1 . 1.5913(17) ?
    P1 F2 . 1.5923(18) ?
    P1 F6 . 1.5971(16) ?
    P1 F4 . 1.5977(18) ?
    P1 F3 . 1.6077(17) ?
loop_
    _geom_angle_atom_site_label_1
    _geom_angle_atom_site_label_2
    _geom_angle_atom_site_label_3
    _geom_angle_site_symmetry_1
    _geom_angle_site_symmetry_3
    _geom_angle
    _geom_angle_publ_flag
    C8 Ag1 C25 . . 178.60(9) ?
    C8 N1 C10 . . 111.3(2) ?
    C8 N1 C7 . . 124.7(2) ?
    C10 N1 C7 . . 124.1(2) ?
    C8 N2 C9 . . 110.8(2) ?
    C8 N2 C11 . . 124.4(2) ?
    C9 N2 C11 . . 124.7(2) ?
    C25 N3 C27 . . 111.4(2) ?
    C25 N3 C24 . . 125.6(2) ?
    C27 N3 C24 . . 123.0(2) ?
    C25 N4 C26 . . 110.5(2) ?
    C25 N4 C28 . . 125.7(2) ?
    C26 N4 C28 . . 123.9(2) ?
    C2 C1 C6 . . 120.8(2) ?
    C2 C1 H1 . . 119.6 ?
    C6 C1 H1 . . 119.6 ?
    C1 C2 C3 . . 119.8(3) ?
    C1 C2 H2 . . 120.1 ?
    C3 C2 H2 . . 120.1 ?
    C2 C3 C4 . . 119.7(3) ?
    C2 C3 H3 . . 120.1 ?
    C4 C3 H3 . . 120.1 ?
    C5 C4 C3 . . 120.1(3) ?
    C5 C4 H4 . . 120.0 ?
    C3 C4 H4 . . 120.0 ?
    C6 C5 C4 . . 120.7(3) ?
    C6 C5 H5 . . 119.6 ?
    C4 C5 H5 . . 119.6 ?
    C5 C6 C1 . . 118.8(2) ?
    C5 C6 C7 . . 120.7(2) ?
    C1 C6 C7 . . 120.5(2) ?
    N1 C7 C6 . . 112.2(2) ?
    N1 C7 H7A . . 109.2 ?
    C6 C7 H7A . . 109.2 ?
    N1 C7 H7B . . 109.2 ?
    C6 C7 H7B . . 109.2 ?
    H7A C7 H7B . . 107.9 ?
    N1 C8 N2 . . 104.2(2) ?
    N1 C8 Ag1 . . 129.43(18) ?
    N2 C8 Ag1 . . 126.36(19) ?
    C10 C9 N2 . . 107.2(2) ?
    C10 C9 H9 . . 126.4 ?
    N2 C9 H9 . . 126.4 ?
    C9 C10 N1 . . 106.5(2) ?
    C9 C10 H10 . . 126.7 ?
    N1 C10 H10 . . 126.7 ?
    C12 C11 C16 . . 120.3(3) ?
    C12 C11 N2 . . 119.3(2) ?
    C16 C11 N2 . . 120.4(2) ?
    C11 C12 C13 . . 119.2(3) ?
    C11 C12 H12 . . 120.4 ?
    C13 C12 H12 . . 120.4 ?
    C14 C13 C12 . . 121.7(3) ?
    C14 C13 H13 . . 119.1 ?
    C12 C13 H13 . . 119.1 ?
    C13 C14 C15 . . 118.0(3) ?
    C13 C14 C17 . . 120.7(3) ?
    C15 C14 C17 . . 121.3(3) ?
    C16 C15 C14 . . 121.4(3) ?
    C16 C15 H15 . . 119.3 ?
    C14 C15 H15 . . 119.3 ?
    C15 C16 C11 . . 119.4(2) ?
    C15 C16 H16 . . 120.3 ?
    C11 C16 H16 . . 120.3 ?
    C14 C17 H17A . . 109.5 ?
    C14 C17 H17B . . 109.5 ?
    H17A C17 H17B . . 109.5 ?
    C14 C17 H17C . . 109.5 ?
    H17A C17 H17C . . 109.5 ?
    H17B C17 H17C . . 109.5 ?
    C19 C18 C23 . . 120.8(3) ?
    C19 C18 H18 . . 119.6 ?
    C23 C18 H18 . . 119.6 ?
    C18 C19 C20 . . 120.2(3) ?
    C18 C19 H19 . . 119.9 ?
    C20 C19 H19 . . 119.9 ?
    C19 C20 C21 . . 119.4(3) ?
    C19 C20 H20 . . 120.3 ?
    C21 C20 H20 . . 120.3 ?
    C22 C21 C20 . . 119.9(3) ?
    C22 C21 H21 . . 120.0 ?
    C20 C21 H21 . . 120.0 ?
    C23 C22 C21 . . 120.5(3) ?
    C23 C22 H22 . . 119.8 ?
    C21 C22 H22 . . 119.8 ?
    C18 C23 C22 . . 119.1(3) ?
    C18 C23 C24 . . 120.8(2) ?
    C22 C23 C24 . . 120.1(2) ?
    N3 C24 C23 . . 112.2(2) ?
    N3 C24 H24A . . 109.2 ?
    C23 C24 H24A . . 109.2 ?
    N3 C24 H24B . . 109.2 ?
    C23 C24 H24B . . 109.2 ?
    H24A C24 H24B . . 107.9 ?
    N3 C25 N4 . . 104.2(2) ?
    N3 C25 Ag1 . . 129.10(18) ?
    N4 C25 Ag1 . . 126.64(19) ?
    C27 C26 N4 . . 107.1(2) ?
    C27 C26 H26 . . 126.4 ?
    N4 C26 H26 . . 126.4 ?
    C26 C27 N3 . . 106.8(2) ?
    C26 C27 H27 . . 126.6 ?
    N3 C27 H27 . . 126.6 ?
    C29 C28 C33 . . 119.9(3) ?
    C29 C28 N4 . . 120.9(2) ?
    C33 C28 N4 . . 119.1(2) ?
    C30 C29 C28 . . 119.4(3) ?
    C30 C29 H29 . . 120.3 ?
    C28 C29 H29 . . 120.3 ?
    C31 C30 C29 . . 121.6(3) ?
    C31 C30 H30 . . 119.2 ?
    C29 C30 H30 . . 119.2 ?
    C30 C31 C32 . . 118.5(3) ?
    C30 C31 C34 . . 121.6(3) ?
    C32 C31 C34 . . 120.0(3) ?
    C33 C32 C31 . . 121.1(3) ?
    C33 C32 H32 . . 119.4 ?
    C31 C32 H32 . . 119.4 ?
    C32 C33 C28 . . 119.4(2) ?
    C32 C33 H33 . . 120.3 ?
    C28 C33 H33 . . 120.3 ?
    C31 C34 H34A . . 109.5 ?
    C31 C34 H34B . . 109.5 ?
    H34A C34 H34B . . 109.5 ?
    C31 C34 H34C . . 109.5 ?
    H34A C34 H34C . . 109.5 ?
    H34B C34 H34C . . 109.5 ?
    F5 P1 F1 . . 179.27(11) ?
    F5 P1 F2 . . 90.20(11) ?
    F1 P1 F2 . . 89.85(10) ?
    F5 P1 F6 . . 91.05(9) ?
    F1 P1 F6 . . 89.67(9) ?
    F2 P1 F6 . . 90.77(10) ?
    F5 P1 F4 . . 90.71(11) ?
    F1 P1 F4 . . 89.21(11) ?
    F2 P1 F4 . . 178.48(11) ?
    F6 P1 F4 . . 90.43(10) ?
    F5 P1 F3 . . 89.41(10) ?
    F1 P1 F3 . . 89.87(9) ?
    F2 P1 F3 . . 89.71(10) ?
    F6 P1 F3 . . 179.34(10) ?
    F4 P1 F3 . . 89.09(10) ?
loop_
    _geom_torsion_atom_site_label_1
    _geom_torsion_atom_site_label_2
    _geom_torsion_atom_site_label_3
    _geom_torsion_atom_site_label_4
    _geom_torsion_site_symmetry_1
    _geom_torsion_site_symmetry_2
    _geom_torsion_site_symmetry_3
    _geom_torsion_site_symmetry_4
    _geom_torsion
    _geom_torsion_publ_flag
    C6 C1 C2 C3 . . . . 0.8(4) ?
    C1 C2 C3 C4 . . . . 0.1(4) ?
    C2 C3 C4 C5 . . . . -0.6(4) ?
    C3 C4 C5 C6 . . . . 0.3(4) ?
    C4 C5 C6 C1 . . . . 0.6(4) ?
    C4 C5 C6 C7 . . . . 179.5(2) ?
    C2 C1 C6 C5 . . . . -1.1(4) ?
    C2 C1 C6 C7 . . . . 179.9(2) ?
    C8 N1 C7 C6 . . . . -104.8(3) ?
    C10 N1 C7 C6 . . . . 75.0(3) ?
    C5 C6 C7 N1 . . . . -106.0(3) ?
    C1 C6 C7 N1 . . . . 72.9(3) ?
    C10 N1 C8 N2 . . . . -0.5(3) ?
    C7 N1 C8 N2 . . . . 179.3(2) ?
    C10 N1 C8 Ag1 . . . . 177.56(18) ?
    C7 N1 C8 Ag1 . . . . -2.6(4) ?
    C9 N2 C8 N1 . . . . 0.9(3) ?
    C11 N2 C8 N1 . . . . 177.8(2) ?
    C9 N2 C8 Ag1 . . . . -177.31(17) ?
    C11 N2 C8 Ag1 . . . . -0.4(3) ?
    C25 Ag1 C8 N1 . . . . -103(4) ?
    C25 Ag1 C8 N2 . . . . 75(4) ?
    C8 N2 C9 C10 . . . . -0.9(3) ?
    C11 N2 C9 C10 . . . . -177.8(2) ?
    N2 C9 C10 N1 . . . . 0.5(3) ?
    C8 N1 C10 C9 . . . . 0.0(3) ?
    C7 N1 C10 C9 . . . . -179.8(2) ?
    C8 N2 C11 C12 . . . . -133.5(3) ?
    C9 N2 C11 C12 . . . . 43.0(4) ?
    C8 N2 C11 C16 . . . . 45.7(3) ?
    C9 N2 C11 C16 . . . . -137.7(3) ?
    C16 C11 C12 C13 . . . . -0.6(4) ?
    N2 C11 C12 C13 . . . . 178.7(2) ?
    C11 C12 C13 C14 . . . . -1.1(4) ?
    C12 C13 C14 C15 . . . . 1.4(4) ?
    C12 C13 C14 C17 . . . . -178.9(3) ?
    C13 C14 C15 C16 . . . . 0.1(4) ?
    C17 C14 C15 C16 . . . . -179.7(3) ?
    C14 C15 C16 C11 . . . . -1.7(4) ?
    C12 C11 C16 C15 . . . . 2.0(4) ?
    N2 C11 C16 C15 . . . . -177.3(2) ?
    C23 C18 C19 C20 . . . . -1.0(5) ?
    C18 C19 C20 C21 . . . . 0.8(5) ?
    C19 C20 C21 C22 . . . . -0.1(4) ?
    C20 C21 C22 C23 . . . . -0.5(4) ?
    C19 C18 C23 C22 . . . . 0.4(4) ?
    C19 C18 C23 C24 . . . . -178.3(3) ?
    C21 C22 C23 C18 . . . . 0.3(4) ?
    C21 C22 C23 C24 . . . . 179.1(2) ?
    C25 N3 C24 C23 . . . . -117.8(3) ?
    C27 N3 C24 C23 . . . . 61.1(3) ?
    C18 C23 C24 N3 . . . . 68.3(3) ?
    C22 C23 C24 N3 . . . . -110.4(3) ?
    C27 N3 C25 N4 . . . . -0.6(3) ?
    C24 N3 C25 N4 . . . . 178.4(2) ?
    C27 N3 C25 Ag1 . . . . 177.84(19) ?
    C24 N3 C25 Ag1 . . . . -3.1(4) ?
    C26 N4 C25 N3 . . . . 0.6(3) ?
    C28 N4 C25 N3 . . . . -179.3(2) ?
    C26 N4 C25 Ag1 . . . . -177.89(17) ?
    C28 N4 C25 Ag1 . . . . 2.2(4) ?
    C8 Ag1 C25 N3 . . . . -75(4) ?
    C8 Ag1 C25 N4 . . . . 103(4) ?
    C25 N4 C26 C27 . . . . -0.4(3) ?
    C28 N4 C26 C27 . . . . 179.5(2) ?
    N4 C26 C27 N3 . . . . 0.0(3) ?
    C25 N3 C27 C26 . . . . 0.4(3) ?
    C24 N3 C27 C26 . . . . -178.7(2) ?
    C25 N4 C28 C29 . . . . 40.1(4) ?
    C26 N4 C28 C29 . . . . -139.7(3) ?
    C25 N4 C28 C33 . . . . -140.4(3) ?
    C26 N4 C28 C33 . . . . 39.8(3) ?
    C33 C28 C29 C30 . . . . 2.1(4) ?
    N4 C28 C29 C30 . . . . -178.4(2) ?
    C28 C29 C30 C31 . . . . -2.0(4) ?
    C29 C30 C31 C32 . . . . 0.3(4) ?
    C29 C30 C31 C34 . . . . -179.2(3) ?
    C30 C31 C32 C33 . . . . 1.3(4) ?
    C34 C31 C32 C33 . . . . -179.2(2) ?
    C31 C32 C33 C28 . . . . -1.2(4) ?
    C29 C28 C33 C32 . . . . -0.6(4) ?
    N4 C28 C33 C32 . . . . 179.9(2) ?
loop_
    _geom_hbond_atom_site_label_D
    _geom_hbond_atom_site_label_H
    _geom_hbond_atom_site_label_A
    _geom_hbond_site_symmetry_A
    _geom_hbond_distance_DH
    _geom_hbond_distance_HA
    _geom_hbond_distance_DA
    _geom_hbond_angle_DHA
    _geom_hbond_publ_flag
    C9 H9 F1 2_645 0.95 2.5362 3.120(6) 119 yes
    C26 H26 F5 2_655 0.95 2.4013 3.2220(10)
                                          144 yes
    C34 H34A F1 1_655 0.98 2.5272 3.276(8) 133 yes
    C27 H27 Cg3 2_655 0.95 2.5037 3.2950(10)
                                           140 yes
