# Supplementary material for: Bis[1-benzyl-3-(4-methyl­phen­yl)imidazol-2-yl­idene]silver(I) hexa­fluorido­phosphate
Source: Acta Crystallogr Sect E Struct Rep Online. 2011 Jul 23;67(Pt 8):m1116. doi: 10.1107/S1600536811026675 (PMC3212182; doi:10.1107/S1600536811026675)
Supplement: Supplementary file 2 [file e-67-m1116-Isup2.hkl]

# 
# h,k,l, Fc-squared, Fo-squared, sigma(Fo-squared) and status flag 
# 
data_I
_shelx_title ' shelx in P2(1)/c' 
_shelx_refln_list_code          4 
_shelx_F_calc_maximum      422.28 
_exptl_crystal_F_000      1520.00 
_reflns_d_resolution_high  0.8403 
 
loop_ 
 _symmetry_equiv_pos_as_xyz 
 'x, y, z' 
 '-x, y+1/2, -z+1/2' 
 '-x, -y, -z' 
 'x, -y-1/2, z-1/2' 
 
_cell_length_a     9.6924 
_cell_length_b    16.3122 
_cell_length_c    20.2271 
_cell_angle_alpha  90.000 
_cell_angle_beta   93.469 
_cell_angle_gamma  90.000 
 
_shelx_F_squared_multiplier     1.000 
 
loop_ 
 _refln_index_h 
 _refln_index_k 
 _refln_index_l 
 _refln_F_squared_calc 
 _refln_F_squared_meas 
 _refln_F_squared_sigma 
 _refln_observed_status 
   1   0   0    47039.29    42228.61    408.08 o 
   2   0   0     7514.44     8768.95     73.18 o 
   3   0   0      449.85      423.51     18.12 o 
   4   0   0    16691.95    16562.86    498.22 o 
   5   0   0    13402.32    14101.14    597.76 o 
   6   0   0     4235.77     3742.01    411.90 o 
   7   0   0     4169.52     3902.06    203.29 o 
   8   0   0      299.03      282.95    117.63 o 
   9   0   0      527.16      610.05     72.38 o 
  10   0   0     2218.34     2317.27    156.31 o 
  11   0   0     2448.51     2575.84    194.15 o 
   1   1   0     1293.95     1107.34     19.63 o 
   2   1   0    15786.58    15840.07    255.50 o 
   3   1   0    19026.02    17796.14    192.55 o 
   4   1   0     5159.64     4813.05     77.84 o 
   5   1   0     8191.81     9517.88    213.47 o 
   6   1   0       90.66      128.96     34.12 o 
   7   1   0      352.29      359.87     54.32 o 
   8   1   0     2627.86     2304.82    121.01 o 
   9   1   0     4386.11     4710.53    153.29 o 
  10   1   0      584.56      725.89     61.76 o 
  11   1   0      129.12      101.56     39.55 o 
   0   2   0      414.24      467.35     17.39 o 
   1   2   0     3778.09     3664.71     74.18 o 
   2   2   0    15087.35    15151.07    184.74 o 
   3   2   0      238.42      221.71      9.94 o 
   4   2   0      907.50      803.33     27.61 o 
   5   2   0      375.56      348.05     22.78 o 
   6   2   0      266.12      400.10     50.46 o 
   7   2   0      467.30      531.20     42.87 o 
   8   2   0      550.95      457.56     55.39 o 
   9   2   0     1649.76     1613.67     90.08 o 
  10   2   0      105.47       67.11     30.56 o 
  11   2   0      206.37      190.35     82.03 o 
   1   3   0    15109.26    14132.86     76.94 o 
   2   3   0     3159.94     3425.87     58.88 o 
   3   3   0     7932.11     8276.39     77.45 o 
   4   3   0     7867.28     7744.16    162.41 o 
   5   3   0      766.25      808.36     33.72 o 
   6   3   0        6.96       33.62     12.52 o 
   7   3   0        7.98       14.93     16.20 o 
   8   3   0     1048.19     1116.73     55.01 o 
   9   3   0     1555.53     1623.40     81.43 o 
  10   3   0      122.33       96.13     31.57 o 
  11   3   0       24.50       32.99     24.24 o 
   0   4   0    10526.19    10541.31    346.85 o 
   1   4   0    30576.85    29113.62    154.89 o 
   2   4   0    15907.49    17171.44    241.75 o 
   3   4   0        1.30       29.78      7.54 o 
   4   4   0     3644.89     4351.59    131.91 o 
   5   4   0     9031.63     8610.04    138.66 o 
   6   4   0    18011.02    17622.25    313.39 o 
   7   4   0     1399.17     1317.82     63.99 o 
   8   4   0       46.05       81.21     29.89 o 
   9   4   0      988.02     1028.08     59.87 o 
  10   4   0      967.09     1078.78     76.08 o 
  11   4   0     3591.70     3640.30    207.98 o 
   1   5   0       15.81       12.12      5.34 o 
   2   5   0    11610.22    11187.61    126.11 o 
   3   5   0    28619.18    27550.67    227.88 o 
   4   5   0    11433.90    12151.27    400.18 o 
   5   5   0      303.58      252.46     20.26 o 
   6   5   0     1159.28     1093.61     36.37 o 
   7   5   0     1373.37     1299.27     65.34 o 
   8   5   0    11111.58    12583.10    426.77 o 
   9   5   0     6339.05     6415.83    209.20 o 
  10   5   0     2177.27     2142.46    155.92 o 
  11   5   0      440.76      454.58    174.08 o 
   0   6   0      466.99      273.72     15.57 o 
   1   6   0     3150.93     3024.98     72.09 o 
   2   6   0       41.02       72.05     10.62 o 
   3   6   0     4933.79     5363.02     94.30 o 
   4   6   0      979.30     1266.27     48.71 o 
   5   6   0     3678.48     3549.14    102.86 o 
   6   6   0    10425.23    10883.31    180.27 o 
   7   6   0     1878.98     1995.22     92.58 o 
   8   6   0        1.44        5.24     17.82 o 
   9   6   0       25.80       26.67     16.53 o 
  10   6   0        3.41       20.40     23.05 o 
   1   7   0     4173.82     4074.22     67.24 o 
   2   7   0     3537.73     3188.89     76.97 o 
   3   7   0      982.76     1107.43     50.89 o 
   4   7   0        4.78       33.18     16.35 o 
   5   7   0     1126.30     1211.47     59.96 o 
   6   7   0       24.07       35.47     15.01 o 
   7   7   0      929.76      924.08     31.52 o 
   8   7   0       21.44       42.30     22.98 o 
   9   7   0        1.56        7.51     38.03 o 
  10   7   0        8.65        9.10     43.68 o 
   0   8   0    19695.74    19861.84    523.99 o 
   1   8   0     1601.57     1617.61     47.21 o 
   2   8   0     2312.35     2070.60     57.82 o 
   3   8   0     2032.13     1912.39    133.86 o 
   4   8   0     1281.88     1132.58     81.55 o 
   5   8   0     4873.92     4928.40    225.64 o 
   6   8   0     5380.26     5809.99    144.80 o 
   7   8   0      896.78      897.76     31.76 o 
   8   8   0      217.09      260.45    106.92 o 
   9   8   0      174.94      168.86     71.37 o 
  10   8   0        0.96       27.36     31.78 o 
   1   9   0     2342.06     2517.34     62.23 o 
   2   9   0    10216.99    10459.14    332.71 o 
   3   9   0     9002.73     9020.20    191.50 o 
   4   9   0     3774.31     3960.17    170.17 o 
   5   9   0      507.22      510.27     75.75 o 
   6   9   0     1663.89     1657.11    125.13 o 
   7   9   0       51.14      101.17     40.16 o 
   8   9   0     4851.73     4940.49    250.40 o 
   9   9   0     3358.81     3594.98    284.08 o 
  10   9   0      331.68      410.72    142.13 o 
   0  10   0     8021.19     7953.54    200.46 o 
   1  10   0     6193.88     6185.21    105.16 o 
   2  10   0     1915.84     2029.72     72.71 o 
   3  10   0      152.47      142.00     10.76 o 
   4  10   0      230.58      298.86     93.27 o 
   5  10   0     7860.98     8048.74    242.44 o 
   6  10   0     5539.88     6009.27    240.93 o 
   7  10   0     1245.57     1196.69     88.14 o 
   8  10   0      727.61      701.47    271.80 o 
   9  10   0      138.89      135.47     79.48 o 
   1  11   0        0.29       16.12     10.52 o 
   2  11   0     1103.11     1162.54     43.33 o 
   3  11   0     4285.00     4263.07    117.90 o 
   4  11   0      290.11      365.24     86.24 o 
   5  11   0       40.94       52.38     21.36 o 
   6  11   0     1614.54     1479.66    119.38 o 
   7  11   0      100.52       98.07     42.61 o 
   8  11   0      892.10      920.73    289.54 o 
   9  11   0      586.34      581.73    183.52 o 
   0  12   0      897.23      800.56     50.21 o 
   1  12   0      416.83      431.58     30.83 o 
   2  12   0      802.15      806.13     35.50 o 
   3  12   0      132.87      155.83     11.96 o 
   4  12   0       20.01       33.17     20.42 o 
   5  12   0       89.27      143.40     48.95 o 
   6  12   0     1276.16     1321.61    101.42 o 
   7  12   0      728.10      753.00     72.27 o 
   8  12   0     1347.28     1433.75    127.75 o 
   9  12   0      220.38      205.81    104.62 o 
   1  13   0      161.99      197.69     39.55 o 
   2  13   0     1268.76     1307.07     57.05 o 
   3  13   0      947.35     1020.31     38.81 o 
   4  13   0     2859.40     3143.22    168.95 o 
   5  13   0      315.33      373.66    113.32 o 
   6  13   0      438.77      499.82    208.57 o 
   7  13   0        3.29        3.75     35.51 o 
   8  13   0     1980.94     2212.11    153.29 o 
   0  14   0    16767.87    17716.82    484.77 o 
   1  14   0     2112.51     2050.33     76.33 o 
   2  14   0        3.12       15.28     11.97 o 
   3  14   0      197.05      207.71     21.03 o 
   4  14   0     1268.69     1229.24     99.81 o 
   5  14   0     3362.20     3399.37    151.94 o 
   6  14   0     7386.40     7224.42    323.58 o 
   7  14   0     3202.95     3166.99    192.83 o 
   1  15   0       19.08       31.18     15.68 o 
   2  15   0     6206.42     6354.67    153.34 o 
   3  15   0     6232.42     6648.87    237.75 o 
   4  15   0       47.28       64.26     29.99 o 
   5  15   0      151.78      173.85     50.92 o 
   6  15   0      107.38      121.03     49.42 o 
   7  15   0      319.24      338.60    163.53 o 
   0  16   0     1270.21     1212.45     70.48 o 
   1  16   0       40.97       41.42     16.30 o 
   2  16   0        0.11       16.46     19.61 o 
   3  16   0      133.70      157.15     41.49 o 
   4  16   0      121.90      110.79     34.45 o 
   5  16   0        1.25       27.45     27.44 o 
   6  16   0       58.61       70.36     54.63 o 
   1  17   0      113.69       79.04     25.44 o 
   2  17   0     1489.38     1531.32     76.95 o 
   3  17   0     3586.19     3549.11    133.61 o 
   4  17   0     1179.96     1266.21     89.72 o 
   5  17   0        3.39       26.66     24.99 o 
   0  18   0      913.41      872.41     77.55 o 
   1  18   0     1899.25     1862.52     78.12 o 
   2  18   0     1037.63     1004.54     71.69 o 
   3  18   0      147.33      122.98     35.12 o 
   4  18   0      181.16      153.00     58.85 o 
   1  19   0      340.78      335.41     52.04 o 
   2  19   0     2061.37     2125.31    108.96 o 
 -11   1   1     1163.01     1083.90     64.78 o 
 -10   1   1       32.32       40.64     21.36 o 
  -9   1   1      133.07      187.93     60.67 o 
  -8   1   1     2557.42     2606.15     97.08 o 
  -7   1   1     2303.67     2404.91     98.02 o 
  -6   1   1     2757.31     2998.02     96.88 o 
  -5   1   1       82.31      146.23     34.67 o 
  -4   1   1     9070.63     9486.93    162.80 o 
  -3   1   1     4604.38     4660.98     87.32 o 
  -2   1   1    38835.27    37255.83    475.74 o 
  -1   1   1     6424.83     6079.03     64.54 o 
   0   1   1      169.92      252.19     12.17 o 
   1   1   1     3514.41     3880.02     55.86 o 
   2   1   1     3203.54     3056.31     66.12 o 
   3   1   1     8470.18     8080.68    102.93 o 
   4   1   1     5866.11     5889.99    138.67 o 
   5   1   1     4820.63     5135.42    159.38 o 
   6   1   1        2.85       10.43      9.57 o 
   7   1   1       82.58      109.05     31.78 o 
   8   1   1     3560.76     3587.57     97.32 o 
   9   1   1     2820.59     3016.43    138.66 o 
  10   1   1     1432.87     1457.77     77.05 o 
  11   1   1     1090.06     1019.56     60.05 o 
 -11   2   1     1489.51     1571.36     83.60 o 
 -10   2   1      990.44     1035.15     58.42 o 
  -9   2   1     2166.32     2211.95    108.48 o 
  -8   2   1       41.21       49.96     19.06 o 
  -7   2   1       59.15       45.21     14.89 o 
  -6   2   1     9318.43     9006.75    173.92 o 
  -5   2   1    19759.69    20001.23    421.36 o 
  -4   2   1    21545.22    23049.33    519.75 o 
  -3   2   1     2769.11     3131.31     70.58 o 
  -2   2   1     3490.43     3642.00     76.63 o 
  -1   2   1      988.95      898.94     18.32 o 
   0   2   1    16483.97    16855.66    174.95 o 
   1   2   1    31433.73    30563.88    217.03 o 
   2   2   1      483.70      549.59     10.33 o 
   3   2   1     2582.18     2578.65     44.54 o 
   4   2   1     2262.84     2501.95     58.25 o 
   5   2   1     5763.64     5691.79     77.71 o 
   6   2   1     2080.12     1889.20     61.38 o 
   7   2   1     7771.57     7410.17    332.37 o 
   8   2   1     1716.07     1779.74     93.43 o 
   9   2   1      697.09      723.05     71.34 o 
  10   2   1      526.68      568.32     64.06 o 
  11   2   1      416.78      438.72     74.76 o 
 -11   3   1       14.47       14.47     22.95 o 
 -10   3   1       27.00       40.21     22.79 o 
  -9   3   1     2897.33     3166.67    132.88 o 
  -8   3   1     7709.97     8173.77    317.00 o 
  -7   3   1     1940.08     1886.21     86.62 o 
  -6   3   1      214.72      212.69     28.55 o 
  -5   3   1        3.10       23.08     10.94 o 
  -4   3   1     2551.69     2584.24     68.23 o 
  -3   3   1    19394.63    19941.78    467.57 o 
  -2   3   1    31059.79    30010.67    177.92 o 
  -1   3   1    19458.34    19625.17    284.56 o 
   0   3   1      246.42      275.34      7.90 o 
   1   3   1    19873.46    19096.15    273.79 o 
   2   3   1    16147.64    16118.51    278.02 o 
   3   3   1    12942.04    13086.70    122.41 o 
   4   3   1    12065.48    12653.24    139.20 o 
   5   3   1    10168.17    10048.97    205.32 o 
   6   3   1        6.04       12.92      8.35 o 
   7   3   1      166.80      221.04     56.67 o 
   8   3   1     2997.33     2886.12    134.02 o 
   9   3   1     3162.34     3284.74    105.61 o 
  10   3   1      861.84      899.85     53.99 o 
  11   3   1      985.34      993.16    109.85 o 
 -11   4   1      539.72      461.91    179.90 o 
 -10   4   1      505.47      495.88     75.51 o 
  -9   4   1      395.94      460.23     52.64 o 
  -8   4   1      377.59      430.95     51.04 o 
  -7   4   1      151.94      107.06     31.99 o 
  -6   4   1     2863.63     3011.31     85.11 o 
  -5   4   1     1139.81      863.13     38.36 o 
  -4   4   1      670.07      562.53     24.18 o 
  -3   4   1       43.22       66.46     12.44 o 
  -2   4   1       49.93       56.13      7.36 o 
  -1   4   1      334.13      278.10     11.56 o 
   0   4   1     1369.32     1257.36     26.04 o 
   1   4   1    13520.68    13276.59    133.84 o 
   2   4   1     7792.61     8988.22    195.41 o 
   3   4   1      896.47      890.42     19.79 o 
   4   4   1     1167.07     1289.26     63.91 o 
   5   4   1      578.75      609.83     24.73 o 
   6   4   1     3076.50     2851.70     87.23 o 
   7   4   1      693.85      785.13     41.97 o 
   8   4   1     1172.48     1083.92     50.81 o 
   9   4   1       13.18       17.25     27.07 o 
  10   4   1       90.10       93.27     41.28 o 
  11   4   1      326.06      318.85    114.15 o 
 -11   5   1        5.93        3.55     27.36 o 
 -10   5   1        4.13        5.55     16.21 o 
  -9   5   1      271.69      282.46     42.29 o 
  -8   5   1     1614.63     1658.99    102.87 o 
  -7   5   1      486.66      487.18     35.78 o 
  -6   5   1      341.66      400.00     25.91 o 
  -5   5   1       57.47       61.51     19.29 o 
  -4   5   1       68.27      128.19     27.79 o 
  -3   5   1     4436.46     4570.85    100.67 o 
  -2   5   1    24902.40    24339.95    315.07 o 
  -1   5   1     1110.35     1172.52     24.99 o 
   0   5   1     3059.03     3156.99     52.13 o 
   1   5   1     5687.91     6467.38     92.84 o 
   2   5   1     4124.27     4174.73     80.67 o 
   3   5   1        9.66       78.79     15.73 o 
   4   5   1        1.13       35.55     10.35 o 
   5   5   1       11.63       20.94     10.53 o 
   6   5   1        0.23       20.15     11.16 o 
   7   5   1     1235.65     1208.14     61.38 o 
   8   5   1        7.25       23.41     15.48 o 
   9   5   1      609.22      600.59     59.16 o 
  10   5   1      672.34      700.05    103.92 o 
  11   5   1      532.53      541.14     91.70 o 
 -10   6   1     2588.44     2400.30    119.42 o 
  -9   6   1      167.01      177.44     55.03 o 
  -8   6   1        1.51       19.16     19.34 o 
  -7   6   1       16.89       28.82     13.98 o 
  -6   6   1     9147.16     9315.19    239.83 o 
  -5   6   1     9986.21    10079.40    196.31 o 
  -4   6   1     4308.18     3829.89     96.26 o 
  -3   6   1     4716.70     5088.97     91.77 o 
  -2   6   1     3853.21     3721.54     76.13 o 
  -1   6   1     7317.62     6992.36     67.86 o 
   0   6   1     6112.18     5476.03     62.79 o 
   1   6   1    22013.16    22254.27    159.94 o 
   2   6   1    10182.15    10399.64    209.77 o 
   3   6   1     7008.21     7027.65    360.64 o 
   4   6   1      257.18      431.53     87.21 o 
   5   6   1     2227.86     2113.58     63.57 o 
   6   6   1    21100.09    21887.01    320.73 o 
   7   6   1     5864.09     5937.71    120.23 o 
   8   6   1      852.30      859.09     55.93 o 
   9   6   1      322.59      305.48     39.30 o 
  10   6   1       47.29       90.24     45.51 o 
 -10   7   1      170.99      169.64     68.95 o 
  -9   7   1     2586.64     2688.67    185.25 o 
  -8   7   1     7509.60     7627.10    268.28 o 
  -7   7   1      576.06      538.15     30.49 o 
  -6   7   1        1.53       10.45      7.22 o 
  -5   7   1       72.73       88.28     12.56 o 
  -4   7   1     1578.10     1495.10     56.04 o 
  -3   7   1     1225.86     1013.74     35.53 o 
  -2   7   1    14332.08    13631.70    317.16 o 
  -1   7   1    20206.04    21192.48    365.66 o 
   0   7   1     7268.29     8039.88    129.33 o 
   1   7   1      878.07     1082.94     34.89 o 
   2   7   1      826.25      925.92     47.57 o 
   3   7   1    25859.26    26560.46    245.91 o 
   4   7   1    11538.46    11986.83    309.86 o 
   5   7   1      488.69      489.20     79.65 o 
   6   7   1     3798.96     3671.30    142.06 o 
   7   7   1     2257.71     2286.09    131.64 o 
   8   7   1     3604.97     3673.45    135.68 o 
   9   7   1     3315.34     3284.40    249.07 o 
  10   7   1     1512.16     1711.52    142.98 o 
 -10   8   1       76.42      106.45     49.10 o 
  -9   8   1      940.80      907.79     83.55 o 
  -8   8   1       66.30       66.49     42.60 o 
  -7   8   1     1047.25     1124.52     43.44 o 
  -6   8   1     4977.95     4623.63    316.38 o 
  -5   8   1     6269.81     6517.13    189.22 o 
  -4   8   1       19.17       26.97      9.63 o 
  -3   8   1      852.87      700.76     28.16 o 
  -2   8   1       96.17      149.43     26.20 o 
  -1   8   1     5322.32     5179.96    107.04 o 
   0   8   1    12576.36    12893.71    135.77 o 
   1   8   1    12140.81    11905.25    264.04 o 
   2   8   1     1024.90      945.14     33.91 o 
   3   8   1     1707.08     1775.98     90.98 o 
   4   8   1      324.22      369.80     51.73 o 
   5   8   1     1756.20     1872.17    132.59 o 
   6   8   1    11279.24    11271.68    339.28 o 
   7   8   1        9.46       14.94     10.18 o 
   8   8   1        6.13       11.41     29.54 o 
   9   8   1      126.73      171.34     76.99 o 
  10   8   1      104.95      139.26     88.09 o 
 -10   9   1      252.55      229.39    113.59 o 
  -9   9   1       86.81       67.40     50.31 o 
  -8   9   1      347.36      326.97    156.06 o 
  -7   9   1      147.19      164.41     59.77 o 
  -6   9   1      112.05      182.62     73.12 o 
  -5   9   1      231.31      183.20     79.89 o 
  -4   9   1      785.72      924.20     22.34 o 
  -3   9   1     4235.50     4306.80     48.98 o 
  -2   9   1      345.62      354.61     23.76 o 
  -1   9   1       66.43       78.36     16.91 o 
   0   9   1      349.75      389.54     20.80 o 
   1   9   1     1796.32     1775.00     43.38 o 
   2   9   1     8394.61     8773.23    139.87 o 
   3   9   1      896.48     1113.92     79.11 o 
   4   9   1     2399.47     2184.91    113.85 o 
   5   9   1      597.60      503.50     63.95 o 
   6   9   1       15.28       -6.45     36.65 o 
   7   9   1      552.55      582.34    195.53 o 
   8   9   1        2.85       42.61     36.42 o 
   9   9   1      297.67      320.66    120.31 o 
  10   9   1        2.17       17.10     41.26 o 
  -9  10   1      109.44      172.63     86.97 o 
  -8  10   1      114.39      123.03     79.38 o 
  -7  10   1      148.23      157.48     60.44 o 
  -6  10   1     1889.82     1818.98    156.85 o 
  -5  10   1     3978.42     4077.64    215.51 o 
  -4  10   1     4299.35     4103.60    127.96 o 
  -3  10   1      450.29      511.19     23.80 o 
  -2  10   1        1.76        9.22     10.83 o 
  -1  10   1       24.96       24.50      8.94 o 
   0  10   1     3164.01     2732.02     63.16 o 
   1  10   1     1214.12     1055.37     48.74 o 
   2  10   1     2367.66     2715.28     72.86 o 
   3  10   1     4814.15     4989.02    186.06 o 
   4  10   1      100.54      287.42     71.70 o 
   5  10   1      548.27      634.04     59.47 o 
   6  10   1     2219.78     2154.35    173.05 o 
   7  10   1     3927.14     3796.29    333.40 o 
   8  10   1      165.03      230.61    106.71 o 
   9  10   1      172.20      225.69     89.21 o 
  -9  11   1     3554.01     3588.25    254.82 o 
  -8  11   1     5598.17     6089.55    287.47 o 
  -7  11   1     1565.74     1507.28    127.00 o 
  -6  11   1        3.83       17.75     26.91 o 
  -5  11   1      521.50      594.05     81.45 o 
  -4  11   1     3714.76     3315.95    164.92 o 
  -3  11   1    11925.74    13105.95    451.02 o 
  -2  11   1    15128.30    16162.77    355.66 o 
  -1  11   1     3352.19     3424.88     88.61 o 
   0  11   1     1610.65     1605.15     49.57 o 
   1  11   1      114.15      152.44     34.04 o 
   2  11   1     6050.39     6020.10    113.62 o 
   3  11   1    16705.68    18698.16    666.84 o 
   4  11   1    13408.53    13871.48    300.99 o 
   5  11   1     3111.81     2840.24    152.54 o 
   6  11   1      370.06      399.68    154.56 o 
   7  11   1      128.75      176.95     90.60 o 
   8  11   1     2359.15     2218.12    199.87 o 
   9  11   1     5498.40     5480.45    367.24 o 
  -9  12   1      124.78      117.30     76.39 o 
  -8  12   1       72.52       71.07     54.95 o 
  -7  12   1      338.79      391.98    183.28 o 
  -6  12   1     5449.47     5110.68    251.90 o 
  -5  12   1     9682.28     9897.78    395.80 o 
  -4  12   1     2033.85     2027.03    117.83 o 
  -3  12   1        1.57        9.22      5.00 o 
  -2  12   1      431.93      419.49     29.52 o 
  -1  12   1      603.59      673.57     31.80 o 
   0  12   1    16757.51    17039.36    263.29 o 
   1  12   1     8970.93     9039.77    132.51 o 
   2  12   1      300.71      274.13     26.21 o 
   3  12   1     1259.92     1287.71     57.75 o 
   4  12   1      297.63      350.30     92.90 o 
   5  12   1     1335.79     1306.87     88.15 o 
   6  12   1     4203.79     4587.58    221.61 o 
   7  12   1     1718.42     1747.56    136.12 o 
   8  12   1      409.15      492.48    232.88 o 
   9  12   1      524.52      443.35    176.45 o 
  -8  13   1     1166.51     1264.92    101.39 o 
  -7  13   1     1728.23     1575.70    129.79 o 
  -6  13   1        7.42        6.13     26.58 o 
  -5  13   1      453.23      524.17    132.60 o 
  -4  13   1      419.71      367.14    101.21 o 
  -3  13   1       68.66      100.92     24.45 o 
  -2  13   1     2116.91     2129.59     82.39 o 
  -1  13   1      479.22      498.59     37.46 o 
   0  13   1      101.56      111.58     29.51 o 
   1  13   1     1008.76      979.57     32.69 o 
   2  13   1      418.94      391.24     39.90 o 
   3  13   1     3057.52     3050.29    137.40 o 
   4  13   1      360.50      485.30    123.50 o 
   5  13   1      902.52     1035.26    102.84 o 
   6  13   1      166.60      182.69     85.39 o 
   7  13   1        0.79       14.92     33.35 o 
   8  13   1      554.17      541.47    206.20 o 
  -7  14   1      577.94      433.34    192.38 o 
  -6  14   1     2189.31     2177.18    138.55 o 
  -5  14   1      259.47      231.04     84.05 o 
  -4  14   1      317.97      369.56     86.67 o 
  -3  14   1       44.37       43.15     14.55 o 
  -2  14   1      274.58      285.42     32.66 o 
  -1  14   1      170.33      217.24     43.22 o 
   0  14   1       81.38       96.68     26.03 o 
   1  14   1      613.55      615.45     39.31 o 
   2  14   1      343.44      346.46     28.72 o 
   3  14   1      164.11      139.47     37.60 o 
   4  14   1      443.02      509.38    118.80 o 
   5  14   1      307.27      322.22    100.99 o 
   6  14   1      191.05      176.27     81.12 o 
   7  14   1       36.80       72.79     39.80 o 
  -7  15   1      363.97      399.44    134.45 o 
  -6  15   1       44.25       94.49     47.03 o 
  -5  15   1        0.05       16.98     24.23 o 
  -4  15   1     3451.31     3537.76    177.31 o 
  -3  15   1     5831.62     5941.39    180.80 o 
  -2  15   1     2458.34     2400.59    115.15 o 
  -1  15   1     3895.17     4101.69    108.20 o 
   0  15   1        1.53       17.23     13.32 o 
   1  15   1       94.50       99.92     27.55 o 
   2  15   1      572.63      663.03     36.60 o 
   3  15   1     5607.36     5819.83    191.69 o 
   4  15   1     4054.15     4187.63    181.99 o 
   5  15   1      899.73      912.58     89.74 o 
   6  15   1     1310.81     1223.66     89.24 o 
   7  15   1        0.34       10.02     26.34 o 
  -6  16   1     3392.53     3656.08    253.89 o 
  -5  16   1     3367.09     3728.20    154.22 o 
  -4  16   1     2998.57     2927.61    159.13 o 
  -3  16   1      801.13      705.99    139.95 o 
  -2  16   1        0.29       16.50     20.55 o 
  -1  16   1     2321.01     2371.47     99.60 o 
   0  16   1    10348.17    10583.67    352.61 o 
   1  16   1    16100.58    16217.56    270.80 o 
   2  16   1     3727.59     3574.40    130.72 o 
   3  16   1      246.62      244.29     56.98 o 
   4  16   1       13.98       14.05     18.66 o 
   5  16   1      293.97      296.55     91.64 o 
   6  16   1     2744.99     2690.10    191.41 o 
  -5  17   1       33.52       56.06     26.76 o 
  -4  17   1      299.31      319.56     78.57 o 
  -3  17   1     7000.92     6803.12    204.22 o 
  -2  17   1     7640.10     7797.98    165.98 o 
  -1  17   1      276.49      295.86     62.16 o 
   0  17   1        1.07        6.77     13.38 o 
   1  17   1        0.32       19.35     16.41 o 
   2  17   1     1571.87     1591.85     88.63 o 
   3  17   1     2293.28     2562.43    121.49 o 
   4  17   1     1941.12     1973.39     87.88 o 
   5  17   1      955.46      918.99    111.92 o 
  -4  18   1       57.68       32.86     19.26 o 
  -3  18   1       15.26       18.20     17.79 o 
  -2  18   1       82.03       88.19     37.50 o 
  -1  18   1        3.24       14.96     22.29 o 
   0  18   1        0.67       10.30     20.32 o 
   1  18   1      616.87      567.63     69.77 o 
   2  18   1       36.66       46.08     25.25 o 
   3  18   1      138.49       75.87     29.74 o 
   4  18   1       96.20      117.92     52.72 o 
  -2  19   1      977.70      928.77     73.29 o 
  -1  19   1      291.50      266.31     67.36 o 
   0  19   1        0.55       23.63     25.05 o 
   1  19   1      772.78      704.84     73.19 o 
   2  19   1      724.04      796.62     69.83 o 
 -11   0   2     2401.51     2436.74    188.38 o 
 -10   0   2      707.65      865.13     92.18 o 
  -9   0   2      592.76      535.10     74.96 o 
  -8   0   2     1240.71     1134.20     69.49 o 
  -7   0   2       57.88       66.75     33.48 o 
  -6   0   2     5936.93     5990.29    317.70 o 
  -5   0   2    31019.43    30455.66    500.44 o 
  -4   0   2     7250.37     7842.65    141.07 o 
  -3   0   2     5713.17     5542.71    151.27 o 
  -2   0   2    27974.27    27130.81    446.33 o 
  -1   0   2     3588.63     3180.24     90.03 o 
   0   0   2    60179.54    54450.89    479.06 o 
   1   0   2    31963.62    30270.72    330.05 o 
   2   0   2     4265.10     4886.41    123.80 o 
   3   0   2    14105.17    13967.92    325.87 o 
   4   0   2      495.62      513.11     26.86 o 
   5   0   2      395.54      332.23     33.14 o 
   6   0   2     2921.45     3031.46    535.78 o 
   7   0   2     3174.75     3161.30    156.93 o 
   8   0   2     1508.33     1405.64    148.04 o 
   9   0   2     4097.62     4071.62    196.97 o 
  10   0   2     1538.97     1547.22    125.18 o 
  11   0   2      560.78      507.46     85.32 o 
 -11   1   2      142.66      148.03     59.31 o 
 -10   1   2      462.37      510.23     73.33 o 
  -9   1   2     2419.34     2375.60    114.89 o 
  -8   1   2     3310.01     3453.84     94.92 o 
  -7   1   2     6146.27     5788.64    128.09 o 
  -6   1   2     1003.83      951.25     57.10 o 
  -5   1   2     2615.22     2823.78     79.50 o 
  -4   1   2       15.90       92.49     19.81 o 
  -3   1   2    16318.60    17306.04    291.12 o 
  -2   1   2    66872.33    61919.40   1591.81 o 
  -1   1   2    19991.30    17740.68    115.76 o 
   0   1   2     1463.61     1841.26     61.49 o 
   1   1   2     7669.66     8075.30     76.76 o 
   2   1   2     7290.43     7496.11     78.92 o 
   3   1   2     3051.31     2932.62     51.43 o 
   4   1   2     7261.36     7353.14    130.12 o 
   5   1   2    15093.70    15487.56    277.51 o 
   6   1   2     8541.76     8823.62    426.43 o 
   7   1   2     2357.83     2353.91     87.30 o 
   8   1   2      596.43      606.70     59.12 o 
   9   1   2     4168.44     4361.68    163.60 o 
  10   1   2     1613.09     1509.61     75.32 o 
  11   1   2       51.66       64.78     31.84 o 
 -11   2   2      147.42      104.32     39.42 o 
 -10   2   2       35.71       54.85     22.82 o 
  -9   2   2        4.50       11.09     25.07 o 
  -8   2   2       26.64       42.68     20.60 o 
  -7   2   2      255.39      322.83     78.75 o 
  -6   2   2      244.02      310.68     35.80 o 
  -5   2   2      666.86      635.41     29.43 o 
  -4   2   2        2.42       19.34      6.71 o 
  -3   2   2      146.38      142.70     10.03 o 
  -2   2   2     1103.51     1010.78     21.13 o 
  -1   2   2       21.25       45.99      7.38 o 
   0   2   2     3585.65     3362.19     63.62 o 
   1   2   2    10786.40    10605.62    114.68 o 
   2   2   2      424.23      407.88     10.25 o 
   3   2   2      810.42      720.65     19.64 o 
   4   2   2      421.67      436.86     17.81 o 
   5   2   2       99.83      249.46     22.18 o 
   6   2   2      143.96      197.55     43.08 o 
   7   2   2     1219.15     1329.76     77.94 o 
   8   2   2      949.86      986.62     52.73 o 
   9   2   2      272.52      291.80    101.48 o 
  10   2   2      637.68      599.41     74.74 o 
  11   2   2      220.85      195.55     85.10 o 
 -11   3   2       86.32       71.20     37.86 o 
 -10   3   2       94.68       70.44     31.19 o 
  -9   3   2       17.58       17.15     17.71 o 
  -8   3   2     2201.95     2208.11     96.96 o 
  -7   3   2     2143.78     2241.60    105.67 o 
  -6   3   2     1382.81     1401.40     67.26 o 
  -5   3   2      377.66      309.55     28.33 o 
  -4   3   2     1405.46     1534.59     47.15 o 
  -3   3   2     4907.64     4328.10     81.61 o 
  -2   3   2     4667.88     4810.10     81.22 o 
  -1   3   2     1587.42     1811.32     47.33 o 
   0   3   2    33702.32    32175.77    221.96 o 
   1   3   2    23336.15    22224.43    252.70 o 
   2   3   2     1216.29     1507.88     26.24 o 
   3   3   2     2954.87     2918.91     49.56 o 
   4   3   2     2017.32     2150.48     54.74 o 
   5   3   2     4694.81     4934.12    140.12 o 
   6   3   2     1217.01     1220.69     64.02 o 
   7   3   2      739.82      821.28     41.70 o 
   8   3   2      322.24      321.80     43.09 o 
   9   3   2      803.26      748.88     58.03 o 
  10   3   2      159.12      190.57     63.06 o 
  11   3   2      176.64      143.94     52.97 o 
 -11   4   2     1571.75     1441.34    101.94 o 
 -10   4   2     3630.91     3493.86    144.97 o 
  -9   4   2       56.02       80.87     31.44 o 
  -8   4   2        7.52       12.99     23.20 o 
  -7   4   2      280.78      253.44     40.60 o 
  -6   4   2     1680.02     1782.15     60.95 o 
  -5   4   2     7537.02     6932.98    129.57 o 
  -4   4   2    20692.93    22151.58    314.85 o 
  -3   4   2     1592.42     1569.07     38.86 o 
  -2   4   2    10944.35    11806.10    171.47 o 
  -1   4   2    21409.57    21113.00    258.94 o 
   0   4   2    42982.24    42062.71    617.23 o 
   1   4   2    41869.93    38452.36    386.20 o 
   2   4   2      651.03      544.50     17.97 o 
   3   4   2     5860.38     6170.42    118.23 o 
   4   4   2     1610.49     1528.14     56.18 o 
   5   4   2      276.71      368.23     20.49 o 
   6   4   2     5126.24     4970.12    137.19 o 
   7   4   2     4859.41     4745.58    139.88 o 
   8   4   2     2591.15     2567.67    121.76 o 
   9   4   2     1879.61     1911.90    115.72 o 
  10   4   2      430.11      466.18     59.05 o 
  11   4   2      157.19      115.93     60.49 o 
 -11   5   2     1417.50     1376.70    103.31 o 
 -10   5   2        0.27       22.67     19.04 o 
  -9   5   2      918.90      896.98     69.42 o 
  -8   5   2    17100.67    18613.97    739.00 o 
  -7   5   2     9254.87    10071.72    194.86 o 
  -6   5   2      520.12      454.91     24.33 o 
  -5   5   2     1146.45     1123.78     57.88 o 
  -4   5   2      199.64      167.91     19.19 o 
  -3   5   2     7299.33     7235.61    134.07 o 
  -2   5   2    11692.98    11861.35    159.23 o 
   0   5   2     2828.55     2648.89     68.78 o 
   1   5   2    16440.60    15890.33    301.83 o 
   2   5   2     2967.57     3041.18     63.50 o 
   3   5   2     7948.19     7122.83    193.26 o 
   4   5   2    13358.42    12762.08    223.53 o 
   5   5   2    10169.51    11103.48    213.69 o 
   6   5   2     7912.81     7914.69    130.55 o 
   7   5   2     2355.77     2159.63     84.03 o 
   8   5   2      577.19      556.37     56.93 o 
   9   5   2     9666.19     9681.16    345.09 o 
  10   5   2     2856.25     2916.78    150.54 o 
  11   5   2     2011.99     2252.27    168.44 o 
 -10   6   2     2625.94     2583.30    139.93 o 
  -9   6   2      658.58      651.58     54.40 o 
  -8   6   2      139.66      176.22     49.27 o 
  -7   6   2     1141.07     1171.25     41.86 o 
  -6   6   2      452.74      574.76     49.26 o 
  -5   6   2     3327.85     2988.53     88.36 o 
  -4   6   2     7150.52     7097.15    250.70 o 
  -3   6   2    13758.64    14789.15    273.30 o 
  -2   6   2     3407.39     3330.25     78.06 o 
  -1   6   2     6686.52     6779.90    116.03 o 
   0   6   2     4053.20     4358.40     85.94 o 
   1   6   2    34731.04    33250.27    442.91 o 
   2   6   2    13284.79    13396.27    256.91 o 
   3   6   2      818.47      855.71     42.01 o 
   4   6   2       51.56       77.91    112.37 o 
   5   6   2      213.40      205.02     23.66 o 
   6   6   2     9771.51     9723.40    186.91 o 
   7   6   2     1189.90     1156.04     45.97 o 
   8   6   2       88.91      110.00     44.41 o 
   9   6   2     1114.03     1181.36    115.47 o 
  10   6   2      751.47      662.81    183.07 o 
 -10   7   2       65.16       79.04     44.17 o 
  -9   7   2       40.59       68.38     38.30 o 
  -8   7   2       44.45       44.47     23.04 o 
  -7   7   2       10.60       12.28      7.31 o 
  -6   7   2        8.39       14.44     11.58 o 
  -5   7   2      241.94      238.11     20.92 o 
  -4   7   2      603.61      680.86     42.64 o 
  -3   7   2       10.78       63.14     16.84 o 
  -2   7   2      319.11      260.96     14.30 o 
  -1   7   2      593.31      547.97     24.59 o 
   0   7   2     4520.46     5252.20    101.84 o 
   1   7   2       79.93      143.59     19.44 o 
   2   7   2       90.03       99.46     13.27 o 
   3   7   2      314.22      406.17     30.33 o 
   4   7   2     2018.89     2054.38     88.54 o 
   5   7   2      778.58      752.21     81.77 o 
   6   7   2       10.63        8.08      5.00 o 
   7   7   2        0.20        8.06      7.15 o 
   8   7   2      179.14      152.35     21.80 o 
   9   7   2        9.82       20.62     35.69 o 
  10   7   2      133.29      100.65     58.88 o 
 -10   8   2      805.76      734.51    145.52 o 
  -9   8   2       14.77       12.74     29.29 o 
  -8   8   2       62.25       52.22     21.86 o 
  -7   8   2       51.61       84.34     31.92 o 
  -6   8   2     1243.25     1140.14     61.84 o 
  -5   8   2     4467.89     4534.17    136.58 o 
  -4   8   2     3371.83     3342.25     86.28 o 
  -3   8   2     5272.93     5231.86     67.88 o 
  -2   8   2        4.02       23.17      9.20 o 
  -1   8   2     1498.04     1540.17     44.20 o 
   0   8   2     5176.99     5134.93     85.04 o 
   1   8   2     1674.92     1525.64     45.66 o 
   2   8   2      649.40      621.00     18.11 o 
   3   8   2     1123.60     1003.83    104.16 o 
   4   8   2     3294.05     3280.71    130.49 o 
   5   8   2      425.73      501.53     74.80 o 
   6   8   2     3132.00     3269.30    203.00 o 
   7   8   2     2316.07     2183.56    155.25 o 
   8   8   2       79.91       81.64     47.51 o 
   9   8   2      348.93      397.06     90.72 o 
  10   8   2      236.16      197.03    142.45 o 
 -10   9   2       30.03       54.59     42.59 o 
  -9   9   2      252.00      337.88    131.56 o 
  -8   9   2     8517.98     8570.43    469.86 o 
  -7   9   2     4088.87     4072.40    140.31 o 
  -6   9   2     1010.89     1078.28     34.64 o 
  -5   9   2     1216.38     1304.98     65.35 o 
  -4   9   2       49.81       72.48     15.48 o 
  -3   9   2     3896.88     4100.76     93.19 o 
  -2   9   2    10290.72    10391.60    189.75 o 
  -1   9   2    23283.24    25154.23    378.66 o 
   0   9   2     9984.80    10409.26    210.54 o 
   1   9   2     5643.81     5741.74    174.05 o 
   2   9   2     1047.26     1092.71     40.07 o 
   3   9   2    17799.02    19442.77    639.98 o 
   4   9   2    15106.50    15017.20    289.87 o 
   5   9   2     2613.26     2617.61    172.50 o 
   6   9   2       21.30       54.54     27.22 o 
   7   9   2     1250.91     1275.21    135.71 o 
   8   9   2       30.47       32.59     38.69 o 
   9   9   2     1684.31     1771.71    158.63 o 
  10   9   2     1294.20     1406.05    107.70 o 
  -9  10   2     1032.95      957.37    300.59 o 
  -8  10   2      858.53      652.96    205.53 o 
  -7  10   2      509.65      472.35    157.52 o 
  -6  10   2     1656.00     1434.71    156.36 o 
  -5  10   2     9502.62     9836.26    154.19 o 
  -4  10   2    10073.53    10472.17    276.28 o 
  -3  10   2     5192.65     5183.29    162.07 o 
  -2  10   2      242.72      182.68     31.75 o 
  -1  10   2        3.07       11.90      7.88 o 
   0  10   2     5577.61     5164.24    103.28 o 
   1  10   2    18517.69    19463.33    385.26 o 
   2  10   2    21603.37    22837.56    371.56 o 
   3  10   2     4038.22     4184.15    165.30 o 
   4  10   2      669.60      630.86     52.09 o 
   5  10   2      356.23      464.75     68.72 o 
   6  10   2     4809.55     4679.42    206.94 o 
   7  10   2     7176.15     6690.47    306.14 o 
   8  10   2     1803.18     1803.44    123.97 o 
   9  10   2      260.68      211.42    112.87 o 
  -9  11   2       20.83       48.35     33.72 o 
  -8  11   2     1745.09     1698.20    135.79 o 
  -7  11   2      159.53      219.71     97.93 o 
  -6  11   2       47.66       61.63     38.78 o 
  -5  11   2        8.27       18.58     35.02 o 
  -4  11   2       25.48       25.95     29.12 o 
  -3  11   2     1028.46     1062.40     62.35 o 
  -2  11   2      618.19      573.55     33.52 o 
  -1  11   2      198.12      188.46     35.78 o 
   0  11   2       48.31       58.42     17.91 o 
   1  11   2      219.71      238.81     42.02 o 
   2  11   2      200.10      218.53     20.88 o 
   3  11   2      366.47      412.65     55.85 o 
   4  11   2      702.15      619.82     68.76 o 
   5  11   2      443.20      535.86     75.43 o 
   6  11   2       73.16      133.28     64.25 o 
   7  11   2      475.30      534.76    229.72 o 
   8  11   2      140.37      203.62     77.27 o 
   9  11   2      650.21      545.46    239.85 o 
  -9  12   2      127.61      140.99     91.67 o 
  -8  12   2       66.56       61.31     47.08 o 
  -7  12   2      471.50      471.86    158.96 o 
  -6  12   2        0.75       30.87     30.26 o 
  -5  12   2      301.41      369.09    111.55 o 
  -4  12   2       73.64       59.17     18.86 o 
  -3  12   2      201.67      214.76     45.44 o 
  -2  12   2        0.98        7.80      8.97 o 
  -1  12   2       76.42       71.24     15.76 o 
   0  12   2        0.79       10.07      8.56 o 
   1  12   2     2928.87     2803.23     92.91 o 
   2  12   2      750.38      694.91     28.05 o 
   3  12   2     1384.07     1563.07     99.45 o 
   4  12   2     1162.54     1023.30     62.99 o 
   5  12   2     2802.37     2536.21    132.49 o 
   6  12   2       49.62       74.88     57.95 o 
   7  12   2      554.33      598.02    110.81 o 
   8  12   2      866.72      770.96    256.54 o 
  -8  13   2     3183.47     3239.85    239.21 o 
  -7  13   2     4987.50     5477.22    268.06 o 
  -6  13   2     1828.89     1783.77    141.69 o 
  -5  13   2      479.60      643.29     79.39 o 
  -4  13   2      267.54      239.58     31.71 o 
  -3  13   2     2164.65     2350.57    111.85 o 
  -2  13   2     8765.56     9059.79    172.82 o 
  -1  13   2     4314.25     4531.99     92.96 o 
   0  13   2       70.95      107.92     23.98 o 
   1  13   2      849.80      843.57     38.22 o 
   2  13   2      241.94      252.18     24.17 o 
   3  13   2     2152.62     2367.99    137.64 o 
   4  13   2     9193.44     9675.65    306.41 o 
   5  13   2     3110.78     3335.87    223.28 o 
   6  13   2     2573.71     2386.04    182.87 o 
   7  13   2      497.12      443.98    164.30 o 
   8  13   2      246.14      240.32    100.63 o 
  -7  14   2        3.08       24.51     25.94 o 
  -6  14   2      994.97     1052.23     93.49 o 
  -5  14   2     5112.06     5192.54    237.89 o 
  -4  14   2     1744.95     1595.15     95.45 o 
  -3  14   2      641.44      650.05     56.14 o 
  -2  14   2      557.92      546.93     33.97 o 
  -1  14   2      208.22      215.32     51.93 o 
   0  14   2     2854.83     2806.75    113.51 o 
   1  14   2     8167.52     8449.90    162.34 o 
   2  14   2      927.47     1008.77     42.47 o 
   3  14   2      272.63      271.70     64.45 o 
   4  14   2     1272.86     1222.84     73.10 o 
   5  14   2        3.23       28.81     21.00 o 
   6  14   2     3738.37     3876.28    242.39 o 
   7  14   2     2873.14     2777.92    233.64 o 
  -7  15   2     1144.13     1078.16     94.47 o 
  -6  15   2      368.22      331.28    136.62 o 
  -5  15   2      201.11      208.86     67.17 o 
  -4  15   2     1327.92     1358.80    102.18 o 
  -3  15   2     2360.28     2509.80    137.44 o 
  -2  15   2     8624.86     8751.83    397.16 o 
  -1  15   2     2689.41     2784.50    102.49 o 
   0  15   2      255.05      273.20     35.50 o 
   1  15   2     1632.44     1662.74     79.81 o 
   2  15   2      254.16      267.59     28.89 o 
   3  15   2     2394.44     2453.14    148.55 o 
   4  15   2      699.25      824.32     86.65 o 
   5  15   2      233.22      246.98     72.25 o 
   6  15   2     2029.11     1758.46    130.94 o 
   7  15   2      446.39      375.19    177.32 o 
  -6  16   2      468.08      372.74    155.17 o 
  -5  16   2      206.23      261.53     97.67 o 
  -4  16   2      552.69      603.25    129.89 o 
  -3  16   2      494.30      517.55     99.89 o 
  -2  16   2      581.69      567.04     51.69 o 
  -1  16   2      266.91      264.88     60.57 o 
   0  16   2     1240.56     1279.62     52.47 o 
   1  16   2       37.69       44.21     14.97 o 
   2  16   2      726.10      715.79     78.76 o 
   3  16   2       89.07       92.80     32.19 o 
   4  16   2      170.85      170.32     61.20 o 
   5  16   2       20.42       34.83     29.01 o 
   6  16   2       13.52       36.94     23.52 o 
  -5  17   2      837.63      788.53     72.16 o 
  -4  17   2      443.64      462.34     96.18 o 
  -3  17   2     2090.01     1947.61    111.44 o 
  -2  17   2     2210.01     2256.03    122.47 o 
  -1  17   2      987.17     1041.20     50.38 o 
   0  17   2     1260.43     1360.19     53.01 o 
   1  17   2      386.29      379.55     93.48 o 
   2  17   2      174.86      163.84     46.64 o 
   3  17   2      234.20      230.39     59.22 o 
   4  17   2      974.47     1021.52    108.70 o 
   5  17   2     1573.26     1606.25     86.83 o 
  -4  18   2     2010.71     1836.54    100.89 o 
  -3  18   2      387.49      375.68    108.57 o 
  -2  18   2      151.74      131.49     43.80 o 
  -1  18   2      120.57      114.96     42.96 o 
   0  18   2     1009.07      901.24     73.93 o 
   1  18   2     4327.97     4537.95    140.28 o 
   2  18   2     2365.26     2176.09     92.95 o 
   3  18   2     1711.20     1796.55     72.77 o 
   4  18   2      449.18      391.08    103.68 o 
  -2  19   2     1702.20     1883.02    108.65 o 
  -1  19   2     1675.50     1526.20     66.96 o 
   0  19   2      280.77      217.11    100.17 o 
   1  19   2      756.16      739.78     65.36 o 
   2  19   2        8.13       18.43     19.04 o 
 -11   1   3       76.10       63.79     26.03 o 
 -10   1   3     1040.00      847.09     67.78 o 
  -9   1   3       44.51       65.12     25.36 o 
  -8   1   3      727.34      691.76     53.56 o 
  -7   1   3     4996.42     4859.11    163.92 o 
  -6   1   3      519.44      489.91     30.90 o 
  -5   1   3      126.28      114.94     28.86 o 
  -4   1   3    17882.55    18532.02    201.87 o 
  -3   1   3     5444.74     5673.94     75.57 o 
  -2   1   3    41231.02    38730.05    280.40 o 
  -1   1   3     9843.45    10268.25    132.14 o 
   0   1   3      598.51      660.66     28.73 o 
   1   1   3     3841.74     3869.69     95.31 o 
   2   1   3     1268.69     1122.90     21.77 o 
   3   1   3      668.54      609.59     15.92 o 
   4   1   3     1622.12     1559.90     50.52 o 
   5   1   3    10491.84    10252.70    211.51 o 
   6   1   3     3749.62     3699.17    122.75 o 
   7   1   3      155.46      230.96     68.18 o 
   8   1   3       29.00       40.45     19.25 o 
   9   1   3      135.80      166.41     49.10 o 
  10   1   3      241.07      219.71     65.97 o 
  11   1   3      442.47      461.36     77.86 o 
 -11   2   3      351.59      337.09    112.88 o 
 -10   2   3     3167.08     3283.23    148.53 o 
  -9   2   3     4420.75     4279.23    147.59 o 
  -8   2   3     1068.48     1183.25     56.54 o 
  -7   2   3     1366.84     1262.51     58.22 o 
  -6   2   3      152.27      127.72     33.19 o 
  -5   2   3    15196.70    15153.48    333.52 o 
  -4   2   3     4405.76     3834.10     81.04 o 
  -3   2   3     3061.60     3244.66     53.69 o 
  -2   2   3     4978.99     5102.59     57.33 o 
  -1   2   3     8595.81     9016.29     72.29 o 
   0   2   3      939.27     1128.16     19.63 o 
   1   2   3    36847.78    37019.27    342.70 o 
   2   2   3    46061.85    44538.08    491.38 o 
   3   2   3    23014.08    22533.03    449.96 o 
   4   2   3     3342.25     3349.26     68.51 o 
   5   2   3       95.44      147.74     26.38 o 
   6   2   3      158.67      159.65     23.35 o 
   7   2   3     9218.50     9213.94    182.21 o 
   8   2   3     1394.80     1348.29     84.49 o 
   9   2   3      298.52      348.42    107.13 o 
  10   2   3     2564.68     2658.46    126.42 o 
  11   2   3      147.39      146.72     51.88 o 
 -11   3   3      568.74      626.03     74.08 o 
 -10   3   3      150.18      173.11     54.41 o 
  -9   3   3      361.92      396.34     97.37 o 
  -8   3   3     2393.56     2410.79    116.06 o 
  -7   3   3     6535.82     6302.05    157.64 o 
  -6   3   3     3145.99     3417.49     96.03 o 
  -5   3   3     2194.42     2287.43     67.16 o 
  -4   3   3      366.99      337.69     17.97 o 
  -3   3   3     1911.82     2199.18     42.56 o 
  -2   3   3      133.20       85.66      9.13 o 
  -1   3   3     2342.14     2786.08     58.91 o 
   0   3   3     1068.31     1323.84     23.80 o 
   1   3   3      896.95      837.58     19.18 o 
   2   3   3    19517.68    18716.32    122.45 o 
   3   3   3     1899.93     1826.19     34.84 o 
   4   3   3     2892.21     2942.23     66.09 o 
   5   3   3     2702.73     2422.83     70.59 o 
   6   3   3     3163.85     2861.47     85.12 o 
   7   3   3     5033.72     4900.05    123.86 o 
   8   3   3      542.92      566.43     53.09 o 
   9   3   3      619.99      535.16     50.17 o 
  10   3   3     2489.72     2584.19    135.03 o 
  11   3   3      346.39      358.42    147.97 o 
 -11   4   3       40.94       45.39     24.82 o 
 -10   4   3      383.15      314.78     60.84 o 
  -9   4   3       37.53       50.66     23.57 o 
  -8   4   3      838.01      776.32     49.48 o 
  -7   4   3      485.80      597.17     48.43 o 
  -6   4   3      155.41      232.10     31.32 o 
  -5   4   3     8404.74     9326.38    110.52 o 
  -4   4   3     7711.15     7162.15    137.10 o 
  -3   4   3     1129.00      896.38     25.96 o 
  -2   4   3      763.87      865.25     23.98 o 
  -1   4   3    19784.68    20300.43    378.79 o 
   0   4   3     4836.43     4919.37     74.15 o 
   1   4   3     7307.87     7378.67    170.08 o 
   2   4   3     2309.55     2275.90     46.63 o 
   3   4   3      438.57      513.38     17.92 o 
   4   4   3     2948.97     3148.84    110.20 o 
   5   4   3      475.45      449.75     20.84 o 
   6   4   3     6552.20     6749.85    122.96 o 
   7   4   3      163.84      185.13     45.77 o 
   8   4   3       38.62       39.86     19.00 o 
   9   4   3     1421.67     1522.42     70.07 o 
  10   4   3      670.91      618.55     66.72 o 
  11   4   3       90.96       66.52     39.75 o 
 -11   5   3       12.22       11.63     23.17 o 
 -10   5   3      406.94      342.55     74.11 o 
  -9   5   3       54.10      120.08     44.38 o 
  -8   5   3      484.95      485.75     46.23 o 
  -7   5   3     1197.92     1150.44     67.73 o 
  -6   5   3      509.24      446.67     27.28 o 
  -5   5   3      192.30      187.55     41.97 o 
  -4   5   3      100.30      154.04     30.46 o 
  -3   5   3       89.36      101.92     12.94 o 
  -2   5   3      893.94      834.75     17.54 o 
  -1   5   3        2.25       30.71     10.03 o 
   0   5   3     4113.79     4708.15     56.90 o 
   1   5   3    11681.59    11774.29    198.20 o 
   2   5   3     1235.22     1172.56     26.91 o 
   3   5   3     1637.49     1736.28     49.25 o 
   4   5   3     1839.79     1876.69     99.05 o 
   5   5   3      191.37      158.81     29.02 o 
   6   5   3     2794.62     2979.05     88.97 o 
   7   5   3     1040.13     1116.49     58.05 o 
   8   5   3      173.81      189.99     76.60 o 
   9   5   3      193.00      214.69     71.03 o 
  10   5   3      325.17      333.77    147.87 o 
 -10   6   3     2381.57     2342.64    160.66 o 
  -9   6   3     2428.78     2658.02    100.49 o 
  -8   6   3      513.39      476.30     54.78 o 
  -7   6   3     2700.53     2629.18     81.80 o 
  -6   6   3       19.07       21.44     12.16 o 
  -5   6   3     9055.67     9206.09    220.24 o 
  -4   6   3    11744.39    13253.71    489.23 o 
  -3   6   3    22224.97    22599.20    651.37 o 
  -2   6   3      493.11      409.28     20.66 o 
  -1   6   3       13.00       10.53      4.85 o 
   0   6   3     1029.47      888.23     21.45 o 
   1   6   3    20705.44    20037.59    211.78 o 
   2   6   3       10.86       32.62      7.18 o 
   3   6   3     6229.52     6644.00     95.24 o 
   4   6   3    15706.90    15161.62    632.39 o 
   5   6   3      621.51      571.52     24.37 o 
   6   6   3      162.21      152.69     14.07 o 
   7   6   3    12086.52    11927.16    197.10 o 
   8   6   3     2185.11     2211.50    112.73 o 
   9   6   3     1482.37     1481.07    129.23 o 
  10   6   3      636.22      713.83    105.25 o 
 -10   7   3      481.75      500.70    216.55 o 
  -9   7   3      117.21      122.33     45.59 o 
  -8   7   3     4894.96     5066.83    181.03 o 
  -7   7   3    10742.23    10477.17    355.44 o 
  -6   7   3     1073.80      915.16     57.34 o 
  -5   7   3     3207.62     3206.83    119.93 o 
  -4   7   3     1216.12     1462.18     59.21 o 
  -3   7   3     1269.91     1247.28     42.65 o 
  -2   7   3     5236.04     5669.21    117.63 o 
  -1   7   3    27857.49    27304.77    261.19 o 
   0   7   3    15356.18    16114.64    193.54 o 
   1   7   3     8554.93     8143.74    142.26 o 
   2   7   3      511.36      441.39     18.86 o 
   3   7   3     2415.54     2218.09     92.77 o 
   4   7   3    14799.86    15366.70    456.36 o 
   5   7   3     4946.92     5068.74    383.63 o 
   6   7   3      455.18      463.68     11.64 o 
   7   7   3     2231.46     2231.56    121.49 o 
   8   7   3     1767.20     1676.35    150.19 o 
   9   7   3     1055.09     1106.74     90.44 o 
  10   7   3      604.00      586.41     94.67 o 
 -10   8   3      746.10      910.19    170.73 o 
  -9   8   3        3.14       18.34     28.04 o 
  -8   8   3      185.12      141.86     26.74 o 
  -7   8   3     3028.22     3087.88    243.06 o 
  -6   8   3        6.33       16.16     10.78 o 
  -5   8   3     3833.32     3914.11    143.16 o 
  -4   8   3     2871.53     2851.59     89.52 o 
  -3   8   3    21317.13    22181.22    375.22 o 
  -2   8   3     7808.95     8023.99    157.94 o 
  -1   8   3        1.16       11.95      5.27 o 
   0   8   3     1381.47     1230.85     38.61 o 
   1   8   3     7566.75     6722.86    173.16 o 
   2   8   3     3015.62     2879.65     68.81 o 
   3   8   3       15.13       44.68     19.52 o 
   4   8   3      688.28      544.24     45.58 o 
   5   8   3      701.92      711.21     60.81 o 
   6   8   3      148.70      154.70     80.60 o 
   7   8   3     2610.06     2629.29    186.93 o 
   8   8   3      157.47      120.34     59.19 o 
   9   8   3      573.29      527.24    201.91 o 
  10   8   3      633.68      515.84    249.93 o 
 -10   9   3        0.21       -2.61     43.47 o 
  -9   9   3       10.50       23.20     39.04 o 
  -8   9   3       74.96       90.51     46.07 o 
  -7   9   3       16.41       29.97     20.36 o 
  -6   9   3       13.49       19.93      7.97 o 
  -5   9   3        2.65        7.69      6.76 o 
  -4   9   3     1347.28     1585.97     61.43 o 
  -3   9   3     2637.49     2704.30     76.42 o 
  -2   9   3      880.98      952.14     38.60 o 
  -1   9   3      215.30      215.52     20.41 o 
   0   9   3      639.10      727.05     27.51 o 
   1   9   3     2650.01     2835.51     67.09 o 
   2   9   3    10404.40    11313.14    228.28 o 
   3   9   3        6.35       16.00     15.00 o 
   4   9   3     2773.44     2901.58    107.12 o 
   5   9   3      204.99      353.04     99.61 o 
   6   9   3      940.78      801.17     89.19 o 
   7   9   3      921.68      920.07    103.07 o 
   8   9   3      357.45      312.43    150.02 o 
   9   9   3      737.20      809.80    113.49 o 
  10   9   3      222.29      200.83     99.24 o 
  -9  10   3     1308.50     1217.47    127.31 o 
  -8  10   3      217.64      277.99    112.17 o 
  -7  10   3        4.39       25.81     24.47 o 
  -6  10   3      595.71      728.00     35.06 o 
  -5  10   3     2716.53     2790.57     63.14 o 
  -4  10   3     4379.78     4345.15     93.57 o 
  -3  10   3     2777.82     2640.09     81.19 o 
  -2  10   3      930.58      971.97     50.26 o 
  -1  10   3       87.49       86.43     18.90 o 
   0  10   3     2024.40     2216.66     59.35 o 
   1  10   3     7092.07     7768.03    136.83 o 
   2  10   3     5847.67     5502.08    179.14 o 
   3  10   3     1155.57     1074.68     61.77 o 
   4  10   3     1991.91     2070.59    114.71 o 
   5  10   3      230.30      332.13    115.24 o 
   6  10   3      967.91     1023.96     94.84 o 
   7  10   3      906.22     1059.27     90.31 o 
   8  10   3     1461.48     1449.44    123.76 o 
   9  10   3     1126.14     1056.28     91.26 o 
  -9  11   3      171.77      237.66     85.02 o 
  -8  11   3      900.64      926.83     82.78 o 
  -7  11   3     3938.09     4087.01    215.01 o 
  -6  11   3     2547.25     2713.00    170.75 o 
  -5  11   3     5216.94     5090.57    124.31 o 
  -4  11   3     1140.75     1105.83     58.78 o 
  -3  11   3     1084.88      954.37     48.36 o 
  -2  11   3     6903.73     6840.05    212.62 o 
  -1  11   3    16177.74    17031.98    316.25 o 
   0  11   3     5640.33     6253.39    127.37 o 
   1  11   3     7127.66     7239.49    104.75 o 
   2  11   3     7505.32     7928.94    195.52 o 
   3  11   3     8022.30     7775.79    185.48 o 
   4  11   3     5200.59     5538.98    159.88 o 
   5  11   3      292.16      334.26     90.42 o 
   6  11   3     2547.69     2631.54    176.18 o 
   7  11   3     4619.58     4210.57    234.37 o 
   8  11   3      468.57      446.90    181.41 o 
   9  11   3      371.19      332.08    157.06 o 
  -9  12   3      990.96     1003.81     97.80 o 
  -8  12   3      518.21      460.98    197.73 o 
  -7  12   3      343.32      342.01    108.70 o 
  -6  12   3      547.36      549.93    146.07 o 
  -5  12   3     5413.27     5730.07    249.69 o 
  -4  12   3     5877.03     5730.90    122.75 o 
  -3  12   3     2202.40     2104.88    109.35 o 
  -2  12   3     4571.66     4566.21    131.73 o 
  -1  12   3     4583.55     4763.62    100.52 o 
   0  12   3     1542.70     1604.96     74.06 o 
   1  12   3     6863.00     7150.73    112.61 o 
   2  12   3     7227.65     7005.21    117.18 o 
   3  12   3     4742.05     4726.46    195.87 o 
   4  12   3     4015.61     4575.47    134.57 o 
   5  12   3      517.64      467.97     63.04 o 
   6  12   3     2146.71     2286.56    213.14 o 
   7  12   3     3755.66     3821.36    237.39 o 
   8  12   3     1045.02      931.65     98.39 o 
  -8  13   3       26.94       42.42     27.96 o 
  -7  13   3     2950.91     3057.86    269.78 o 
  -6  13   3     1006.90      986.04     88.01 o 
  -5  13   3        2.45       37.05     19.65 o 
  -4  13   3      633.38      742.54     39.34 o 
  -3  13   3       23.05       20.13     12.79 o 
  -2  13   3     1914.86     1943.23     84.80 o 
  -1  13   3      228.21      310.39     41.87 o 
   0  13   3      418.26      504.07     39.19 o 
   1  13   3      230.66      190.56     23.13 o 
   2  13   3      620.86      511.96     38.66 o 
   3  13   3      192.34      239.87     66.61 o 
   4  13   3     1699.07     1677.07    117.82 o 
   5  13   3     4337.67     4325.07    171.37 o 
   6  13   3      457.91      510.67     77.46 o 
   7  13   3       38.40       53.55     36.90 o 
   8  13   3       88.83      123.54     75.70 o 
  -7  14   3      200.74      190.78     85.87 o 
  -6  14   3      991.82      848.97    277.84 o 
  -5  14   3      822.81      859.55     75.96 o 
  -4  14   3       21.75       49.02     26.94 o 
  -3  14   3      933.98      947.35     41.47 o 
  -2  14   3      298.79      215.31     34.06 o 
  -1  14   3      824.88      857.72     43.02 o 
   0  14   3       30.73       30.75     12.39 o 
   1  14   3        0.93       15.72     12.36 o 
   2  14   3      510.47      536.29     41.82 o 
   3  14   3      222.58      233.69     64.90 o 
   4  14   3       86.99       94.94     32.88 o 
   5  14   3      498.28      508.34     72.89 o 
   6  14   3      133.50      100.14     35.13 o 
   7  14   3        0.31       12.84     27.84 o 
  -7  15   3      772.31      865.41    108.66 o 
  -6  15   3      639.92      643.27    262.61 o 
  -5  15   3     2778.79     2972.10    157.12 o 
  -4  15   3      893.64      914.11     93.14 o 
  -3  15   3      368.24      440.27     41.74 o 
  -2  15   3     3982.92     4371.40    120.06 o 
  -1  15   3     9245.04     9637.05    227.26 o 
   0  15   3     4084.24     4307.41    114.48 o 
   1  15   3      905.59      940.88     44.88 o 
   2  15   3     1086.85      987.49     51.47 o 
   3  15   3      322.12      226.51     71.00 o 
   4  15   3      729.89      779.67     78.47 o 
   5  15   3     4701.80     4422.57    193.72 o 
   6  15   3     1131.04     1095.29     71.09 o 
   7  15   3      277.98      289.06    162.47 o 
  -6  16   3       11.81       46.29     30.03 o 
  -5  16   3     6813.12     7375.09    187.51 o 
  -4  16   3     7578.23     7612.18    271.91 o 
  -3  16   3     4582.86     4850.54    185.70 o 
  -2  16   3     3675.53     3866.38    138.57 o 
  -1  16   3     5078.65     5209.36    146.64 o 
   0  16   3      905.90      840.35     45.14 o 
   1  16   3     8807.86     8359.59    215.25 o 
   2  16   3     6258.64     6316.60    194.43 o 
   3  16   3     2848.04     2954.69    142.08 o 
   4  16   3     3493.13     3301.66    133.74 o 
   5  16   3      155.98      201.14     72.23 o 
   6  16   3     1337.01     1150.40     89.32 o 
  -5  17   3      178.09      252.08     66.37 o 
  -4  17   3      238.32      293.52     93.88 o 
  -3  17   3       62.21       76.30     26.06 o 
  -2  17   3     1431.73     1548.09     70.64 o 
  -1  17   3      979.76     1115.78     63.52 o 
   0  17   3     2317.04     2539.18     92.83 o 
   1  17   3     2327.41     2310.62     92.97 o 
   2  17   3     1092.04     1078.27     67.35 o 
   3  17   3      290.74      364.73     99.59 o 
   4  17   3     2625.71     2673.71    155.53 o 
   5  17   3     1370.78     1349.31     95.64 o 
  -4  18   3      111.88      108.86     45.81 o 
  -3  18   3        0.62       13.22     17.31 o 
  -2  18   3       80.85       79.13     27.29 o 
  -1  18   3      114.31      129.28     56.47 o 
   0  18   3      357.24      257.80     87.64 o 
   1  18   3      343.63      302.77     53.96 o 
   2  18   3      238.90      232.66     66.58 o 
   3  18   3       53.01       43.81     31.76 o 
  -1  19   3     1064.90     1048.53    135.03 o 
   0  19   3      231.80      203.31     92.27 o 
   1  19   3      248.93      197.20     71.50 o 
 -11   0   4      600.18      614.54    222.32 o 
 -10   0   4     1324.67     1354.19     90.82 o 
  -9   0   4     5127.35     5243.67    231.48 o 
  -8   0   4     2392.43     2516.60    190.33 o 
  -7   0   4     3700.29     3443.69    211.58 o 
  -6   0   4     2870.65     2646.43    125.55 o 
  -5   0   4     3887.90     3027.00    161.36 o 
  -4   0   4    39938.77    39953.41    872.97 o 
  -3   0   4    33420.39    37116.02   1085.12 o 
  -2   0   4   178316.84   158038.52   3010.01 o 
  -1   0   4   100766.53    92016.59    409.69 o 
   0   0   4    10031.23    10260.96    294.60 o 
   1   0   4    42959.46    39207.36    194.83 o 
   2   0   4    20676.84    22582.41    433.52 o 
   3   0   4    25944.25    25914.78    346.55 o 
   4   0   4    18202.36    18557.79    434.08 o 
   5   0   4      298.65      300.53     32.35 o 
   6   0   4        1.96        5.46     14.69 o 
   7   0   4     3348.42     3200.33    194.55 o 
   8   0   4     5011.36     4025.16    769.64 o 
   9   0   4       68.09       91.54     45.00 o 
  10   0   4     3419.15     3578.80    204.82 o 
  11   0   4     2194.51     2293.64    172.73 o 
 -11   1   4     1321.60     1193.07     66.04 o 
 -10   1   4      154.72      217.42     67.46 o 
  -9   1   4       10.62       16.46     13.17 o 
  -8   1   4     1493.30     1537.65     88.95 o 
  -7   1   4     5791.41     6026.86    126.29 o 
  -6   1   4     2624.03     2231.01     88.98 o 
  -5   1   4     1831.78     2091.53     72.59 o 
  -4   1   4     1056.95     1082.74     33.88 o 
  -3   1   4      801.36      722.70     16.73 o 
  -2   1   4    41821.52    40874.39    464.88 o 
  -1   1   4    56316.57    55736.49   1356.02 o 
   0   1   4     1042.49     1254.10     65.32 o 
   1   1   4    14285.86    13997.74     69.14 o 
   2   1   4    16524.46    16331.47    203.19 o 
   3   1   4       69.06      101.55     14.20 o 
   4   1   4     1609.51     1572.92     53.53 o 
   5   1   4     5335.93     5179.75    159.15 o 
   6   1   4     9307.53     8256.56    519.51 o 
   7   1   4     7821.90     8978.40    180.71 o 
   8   1   4       99.47      124.56     39.84 o 
   9   1   4     1825.16     1779.45     97.85 o 
  10   1   4     3127.67     3084.32    174.46 o 
  11   1   4      567.79      557.39     75.25 o 
 -11   2   4      543.39      436.35    100.45 o 
 -10   2   4        0.50        7.18     20.37 o 
  -9   2   4      146.89      177.27     55.56 o 
  -8   2   4      131.36      147.49     47.32 o 
  -7   2   4      604.48      496.89     41.68 o 
  -6   2   4      909.38      898.30     56.86 o 
  -5   2   4      192.44      238.76     19.04 o 
  -4   2   4    10505.41    11134.29    116.86 o 
  -3   2   4     4192.41     4768.07     91.59 o 
  -2   2   4     2483.77     2630.08     54.50 o 
  -1   2   4     1674.37     1843.22     34.48 o 
   0   2   4    12857.80    12800.15    144.42 o 
   1   2   4     2626.73     2039.49     39.52 o 
   2   2   4     1146.89     1228.96     24.19 o 
   3   2   4       15.03       35.22      7.44 o 
   4   2   4     1491.00     1386.19     46.23 o 
   5   2   4      215.84      211.95     26.96 o 
   6   2   4       19.09       62.14     18.16 o 
   7   2   4      732.01      784.87     42.97 o 
   8   2   4      454.61      457.59     58.16 o 
   9   2   4       48.76       94.24     40.93 o 
  10   2   4      139.23       90.14     39.25 o 
  11   2   4        0.10       17.54     18.05 o 
 -11   3   4     1133.83     1154.22     69.42 o 
 -10   3   4      484.94      319.96     94.90 o 
  -9   3   4      140.32      157.40     48.96 o 
  -8   3   4      118.03       85.46     33.24 o 
  -7   3   4     1175.12     1172.32     74.93 o 
  -6   3   4      686.77      798.16     50.54 o 
  -5   3   4      914.55      839.07     37.23 o 
  -4   3   4     2754.33     2492.36     66.64 o 
  -3   3   4      216.07      242.78     11.56 o 
  -2   3   4      453.60      351.92     12.46 o 
  -1   3   4    16102.74    15519.49    254.76 o 
   0   3   4    12252.87    12585.90    123.30 o 
   1   3   4     4725.62     4792.17     86.05 o 
   2   3   4     4930.57     4994.76    117.14 o 
   3   3   4      696.20      614.30     21.04 o 
   4   3   4      157.63       86.38     22.10 o 
   5   3   4     1853.20     1850.27     48.80 o 
   6   3   4     1033.23     1088.76     39.10 o 
   7   3   4        2.27       16.96     18.10 o 
   8   3   4      427.44      461.07     55.25 o 
   9   3   4      796.50      825.93     57.61 o 
  10   3   4      187.65      206.15     79.28 o 
  11   3   4        2.37       15.94     25.21 o 
 -11   4   4      687.58      723.90     64.93 o 
 -10   4   4     3081.41     3215.26    126.32 o 
  -9   4   4     4135.39     3945.26    151.55 o 
  -8   4   4     1649.35     1665.53     97.00 o 
  -7   4   4     3962.07     4105.29    132.22 o 
  -6   4   4     4065.53     4278.53    173.16 o 
  -5   4   4     9994.69    10708.90    249.01 o 
  -4   4   4    10100.07    10184.14     98.64 o 
  -3   4   4     8265.58     7726.18    166.89 o 
  -2   4   4    31931.31    33397.10    545.65 o 
  -1   4   4     5377.08     5625.61     74.00 o 
   0   4   4      152.23      183.86      9.26 o 
   1   4   4     9783.62     9999.14     56.34 o 
   2   4   4    23689.46    23098.70    323.37 o 
   3   4   4    10532.78    10141.58    137.04 o 
   4   4   4     6532.96     6248.62     79.78 o 
   5   4   4     3163.11     3266.97     94.34 o 
   6   4   4      196.31      214.75     29.27 o 
   7   4   4     1839.27     1722.41     98.12 o 
   8   4   4     1556.46     1338.68     80.71 o 
   9   4   4     2152.33     2195.22    115.33 o 
  10   4   4     3296.99     3646.35    184.95 o 
 -11   5   4     1058.83     1047.99    150.89 o 
 -10   5   4     1527.43     1452.82     94.32 o 
  -9   5   4     1625.61     1564.53     88.63 o 
  -8   5   4     1571.41     1551.19    104.77 o 
  -7   5   4    10922.43    11377.11    449.88 o 
  -6   5   4     5044.27     4821.82    231.18 o 
  -5   5   4     5546.82     5778.23    131.97 o 
  -4   5   4     4667.56     4517.62    113.09 o 
  -3   5   4      426.78      442.68     19.55 o 
  -2   5   4       17.16       21.65      7.69 o 
  -1   5   4     7989.98     8277.39    136.27 o 
   0   5   4    29524.48    30698.65    272.47 o 
   1   5   4    10836.95    10200.32    137.83 o 
   2   5   4    16404.77    15033.78    135.68 o 
   3   5   4     1287.77     1346.85     41.72 o 
   4   5   4    11765.82    11322.01    130.65 o 
   5   5   4    19100.88    20469.60    454.22 o 
   6   5   4     2698.39     3028.91     62.60 o 
   7   5   4     5714.61     5291.49    192.92 o 
   8   5   4    10916.66    10661.19    336.76 o 
   9   5   4       24.51       16.75     17.50 o 
  10   5   4     2343.63     2223.31    175.66 o 
 -10   6   4      822.61      867.69    101.83 o 
  -9   6   4      609.12      668.37     62.32 o 
  -8   6   4      565.08      492.95     49.27 o 
  -7   6   4     4053.84     4254.33    108.99 o 
  -6   6   4     1772.26     1856.64     65.93 o 
  -5   6   4      148.35      194.70     45.10 o 
  -4   6   4      525.52      498.58     44.27 o 
  -3   6   4     7008.16     6664.56    107.05 o 
  -2   6   4     3227.57     3436.20     66.50 o 
  -1   6   4      343.11      350.03     15.45 o 
   0   6   4        0.14        7.86      4.79 o 
   1   6   4     8545.60     8799.68    108.31 o 
   2   6   4     6507.89     6331.51     57.05 o 
   3   6   4      338.31      318.66      6.81 o 
   4   6   4     5050.34     5525.80     66.53 o 
   5   6   4     5806.24     5974.39     90.33 o 
   6   6   4      587.83      575.46     26.22 o 
   7   6   4     1116.70     1129.45     40.82 o 
   8   6   4     1659.36     1548.24     95.32 o 
   9   6   4      661.95      628.53    247.97 o 
  10   6   4     1211.45     1286.09     99.32 o 
 -10   7   4        0.82       17.44     30.53 o 
  -9   7   4      156.85      108.95     42.89 o 
  -8   7   4      529.03      397.40     80.32 o 
  -7   7   4      792.37      783.91     53.55 o 
  -6   7   4      666.68      564.08     47.90 o 
  -5   7   4      154.15      178.35     49.68 o 
  -4   7   4     4307.08     4408.58     66.73 o 
  -3   7   4     2328.39     2509.37     63.79 o 
  -2   7   4      245.93      304.90     18.63 o 
  -1   7   4       27.61      104.43     21.34 o 
   0   7   4      267.09      221.04     14.75 o 
   1   7   4     2861.04     3147.26     77.29 o 
   2   7   4     5194.48     5956.67    152.28 o 
   3   7   4       51.70       36.83     13.37 o 
   4   7   4       58.33      122.24     44.74 o 
   5   7   4      532.71      566.64     53.29 o 
   6   7   4       42.22       36.55      7.62 o 
   7   7   4     1670.51     1618.05    101.52 o 
   8   7   4        2.01       25.80     25.99 o 
   9   7   4       82.32       86.46     50.12 o 
  10   7   4      360.09      287.85    177.84 o 
 -10   8   4      542.21      540.97    177.02 o 
  -9   8   4      757.70      799.90    219.16 o 
  -8   8   4      236.62      248.43     35.60 o 
  -7   8   4      218.53      202.84     62.64 o 
  -6   8   4      403.63      401.44     27.96 o 
  -5   8   4      459.26      367.73     29.13 o 
  -4   8   4     2974.10     2763.05     77.81 o 
  -3   8   4     2185.63     2083.14     57.60 o 
  -2   8   4     6476.89     6559.05     87.16 o 
  -1   8   4     4805.20     4695.02     89.59 o 
   0   8   4      579.47      580.02     19.78 o 
   1   8   4    15140.60    15124.18    204.94 o 
   2   8   4      179.71      182.40     12.94 o 
   3   8   4      871.61      817.11     58.71 o 
   4   8   4     9005.67     8526.27    183.25 o 
   5   8   4     1756.84     1647.79    130.00 o 
   6   8   4        2.85       10.48     25.32 o 
   7   8   4      116.23      134.56     74.97 o 
   8   8   4     1219.98     1291.36     91.49 o 
   9   8   4      419.65      467.55    231.40 o 
  10   8   4      756.02      600.02    293.08 o 
 -10   9   4      570.81      645.95    103.00 o 
  -9   9   4      216.94      214.62     87.02 o 
  -8   9   4      399.56      357.60    184.86 o 
  -7   9   4     7377.12     7677.82    245.53 o 
  -6   9   4     3697.61     3788.47    109.13 o 
  -5   9   4     4324.46     4198.66     85.78 o 
  -4   9   4     2560.20     2777.45     79.88 o 
  -3   9   4     1187.69     1255.66     54.24 o 
  -2   9   4     2735.31     2754.07     76.63 o 
  -1   9   4     7846.58     8495.03    179.38 o 
   0   9   4     5523.75     5837.89    108.26 o 
   1   9   4     3316.79     3219.29     77.86 o 
   2   9   4    14477.16    14694.67    341.08 o 
   3   9   4        2.01       18.01     17.74 o 
   4   9   4     4037.92     4304.44    173.08 o 
   5   9   4     2233.14     2326.66    123.81 o 
   6   9   4     2096.15     2130.82    188.90 o 
   7   9   4     5137.76     5096.22    250.55 o 
   8   9   4     1873.03     1882.00    163.58 o 
   9   9   4       11.90       39.07     43.05 o 
  -9  10   4     3296.41     3076.84    173.10 o 
  -8  10   4       95.53      149.75     70.56 o 
  -7  10   4     1281.46     1180.71     86.57 o 
  -6  10   4     2415.37     2408.73    136.87 o 
  -5  10   4      935.21      840.94     42.03 o 
  -4  10   4     7439.49     7664.68    153.63 o 
  -3  10   4    11238.61    11003.08    233.06 o 
  -2  10   4    10907.71    10792.36    290.77 o 
  -1  10   4     1122.85      982.97     43.25 o 
   0  10   4     3712.73     4090.93     92.91 o 
   1  10   4    11119.41    11254.91    183.89 o 
   2  10   4    10213.71    10734.85    145.60 o 
   3  10   4      655.58      608.98     47.02 o 
   4  10   4     1006.84     1078.14     85.09 o 
   5  10   4     8906.45     8854.10    216.10 o 
   6  10   4       36.19       45.26     25.21 o 
   7  10   4     2212.34     1988.14    170.75 o 
   8  10   4     2456.21     2625.88    181.83 o 
   9  10   4      778.16      696.14    101.77 o 
  -9  11   4        2.49       12.14     35.22 o 
  -8  11   4      278.04      237.10     98.11 o 
  -7  11   4     1253.18     1228.59     90.38 o 
  -6  11   4      715.79      740.78     36.30 o 
  -5  11   4      445.88      392.87     51.86 o 
  -4  11   4      797.01      738.77     43.28 o 
  -3  11   4     2264.14     2028.20     67.48 o 
  -2  11   4      977.81      911.91     33.40 o 
  -1  11   4      366.96      438.01     45.19 o 
   0  11   4      484.35      480.05     26.59 o 
   1  11   4      383.12      398.40     26.03 o 
   2  11   4     3208.05     3048.77     97.39 o 
   3  11   4      242.54      266.18     81.33 o 
   4  11   4      314.64      324.48     91.67 o 
   5  11   4      230.38      276.40     80.48 o 
   6  11   4      381.31      447.03    165.62 o 
   7  11   4     1192.18     1167.55     96.30 o 
   8  11   4      253.03      255.54    120.40 o 
   9  11   4        0.70       12.24     24.16 o 
  -8  12   4      157.09      157.06     97.21 o 
  -7  12   4     1100.20     1022.45     99.22 o 
  -6  12   4      207.64      231.67     85.60 o 
  -5  12   4      168.11      152.06     38.87 o 
  -4  12   4      679.72      742.08     49.90 o 
  -3  12   4     4805.61     4881.19    128.00 o 
  -2  12   4      328.97      370.05     60.26 o 
  -1  12   4      201.82      221.13     40.29 o 
   0  12   4     1063.27     1010.68     52.52 o 
   1  12   4     1221.49     1305.68     59.09 o 
   2  12   4     1627.17     1539.33     66.34 o 
   3  12   4      112.02      114.78     36.32 o 
   4  12   4        9.25       51.66     20.82 o 
   5  12   4     1368.02     1411.75     96.44 o 
   6  12   4     1875.90     1810.86    148.65 o 
   7  12   4      574.70      482.38    148.04 o 
   8  12   4       18.56       11.62     20.23 o 
  -8  13   4     1135.46     1061.39    126.11 o 
  -7  13   4     1572.77     1505.74    118.84 o 
  -6  13   4      719.11      892.97    109.63 o 
  -5  13   4     1084.25     1138.48     82.45 o 
  -4  13   4     2842.16     2940.17    122.83 o 
  -3  13   4      424.69      397.64     41.91 o 
  -2  13   4     2044.12     1938.64    101.36 o 
  -1  13   4     4783.97     4986.91    120.55 o 
   0  13   4      110.49      138.82     32.81 o 
   1  13   4      226.37      263.58     23.90 o 
   2  13   4      763.42      788.06     33.28 o 
   3  13   4        0.09       10.75     30.27 o 
   4  13   4     1302.97     1352.78     88.20 o 
   5  13   4     2384.22     2465.23    175.20 o 
   6  13   4     3946.34     4239.00    312.03 o 
   7  13   4     3127.45     3062.17    164.87 o 
   8  13   4      155.53      135.78     60.67 o 
  -7  14   4     3253.81     3309.95    241.03 o 
  -6  14   4      167.59      193.18     94.94 o 
  -5  14   4      858.51      967.65    109.88 o 
  -4  14   4     2462.03     2435.33    163.99 o 
  -3  14   4     1373.08     1302.02     64.96 o 
  -2  14   4     1057.55     1078.34     60.03 o 
  -1  14   4     4429.77     4582.10     95.48 o 
   0  14   4     2152.73     2231.65     88.41 o 
   1  14   4     2159.38     2267.46     92.38 o 
   2  14   4     3579.72     3644.71    122.66 o 
   3  14   4     6172.56     6239.45    190.37 o 
   4  14   4     6985.87     7682.92    271.24 o 
   5  14   4     1641.97     1730.58    100.95 o 
   6  14   4      211.50      166.58     68.93 o 
   7  14   4     1351.64     1300.97     94.15 o 
  -7  15   4      594.74      605.08    105.82 o 
  -6  15   4      661.32      561.99    243.07 o 
  -5  15   4     1656.36     1731.70    128.26 o 
  -4  15   4     2024.91     2038.32    128.96 o 
  -3  15   4      454.22      513.71     46.95 o 
  -2  15   4     2253.77     2389.67    117.08 o 
  -1  15   4     1597.45     1650.95     64.02 o 
   0  15   4     1488.25     1393.90     67.87 o 
   1  15   4     5540.50     5570.95    144.67 o 
   2  15   4      379.74      490.06     81.93 o 
   3  15   4      179.79      192.94     52.26 o 
   4  15   4     1806.12     1775.69    101.26 o 
   5  15   4     3887.14     3536.68    156.27 o 
   6  15   4      261.93      314.78    121.28 o 
  -6  16   4      385.03      329.00    153.20 o 
  -5  16   4       81.50       81.67     34.17 o 
  -4  16   4      705.42      707.76     84.00 o 
  -3  16   4       85.65      101.88     32.11 o 
  -2  16   4      183.61      166.26     48.63 o 
  -1  16   4       53.93       51.33     20.69 o 
   0  16   4      510.76      460.13     48.05 o 
   1  16   4       15.25       28.58     15.78 o 
   2  16   4        0.55       12.58     21.18 o 
   3  16   4       12.51       43.05     25.91 o 
   4  16   4        5.54       37.94     25.08 o 
   5  16   4       94.78       88.95     42.98 o 
   6  16   4       78.44       51.78     36.87 o 
  -5  17   4      544.34      671.26    156.62 o 
  -4  17   4     1604.09     1733.52     96.75 o 
  -3  17   4        0.12        9.30     18.10 o 
  -2  17   4        4.29        7.14     17.35 o 
  -1  17   4      468.38      548.60     47.68 o 
   0  17   4     3463.09     3467.54    108.94 o 
   1  17   4      775.61      851.90     57.52 o 
   2  17   4      682.18      767.16     67.39 o 
   3  17   4        0.97       14.20     16.10 o 
   4  17   4     1770.68     1626.70     89.69 o 
   5  17   4      883.62      939.61     79.76 o 
  -3  18   4      974.93      861.68     79.97 o 
  -2  18   4      703.43      675.33     71.43 o 
  -1  18   4     1207.50     1112.31     62.99 o 
   0  18   4      353.03      287.78     49.08 o 
   1  18   4     1259.34     1183.57     60.85 o 
   2  18   4     3392.05     3407.74    161.64 o 
   3  18   4     2787.65     2720.81    125.69 o 
  -1  19   4     2701.88     2605.32    173.45 o 
   0  19   4     1690.23     1675.54     80.83 o 
   1  19   4     3001.32     3092.11    156.70 o 
 -11   1   5     1107.50     1164.21     64.22 o 
 -10   1   5     1450.06     1435.87     84.18 o 
  -9   1   5      559.93      516.07     56.69 o 
  -8   1   5      228.66      282.63     62.75 o 
  -7   1   5     3322.86     3407.54    142.94 o 
  -6   1   5     4657.45     5081.86    125.61 o 
  -5   1   5      786.02      831.23     40.63 o 
  -4   1   5    16875.40    16722.76    257.00 o 
  -3   1   5    11563.88    11545.13    193.46 o 
  -2   1   5      103.99       73.40     16.12 o 
  -1   1   5    22377.70    21751.89    343.91 o 
   0   1   5     6396.94     6815.17     92.30 o 
   1   1   5     3017.30     2922.76     51.36 o 
   2   1   5    11716.16    11875.26     88.61 o 
   3   1   5       19.10      100.77     15.89 o 
   4   1   5     4267.02     4673.54     92.65 o 
   5   1   5      505.24      479.74     32.85 o 
   6   1   5     7188.91     6895.74    149.82 o 
   7   1   5     2051.83     2151.03    101.25 o 
   8   1   5     3565.05     3808.49    253.43 o 
   9   1   5     3216.90     3317.54    178.01 o 
  10   1   5       81.72       65.04     25.70 o 
  11   1   5      404.06      360.38    123.93 o 
 -11   2   5      529.40      491.46     76.42 o 
 -10   2   5      352.60      377.99    107.61 o 
  -9   2   5     2759.79     2686.71    163.43 o 
  -8   2   5     2166.63     2189.76    109.54 o 
  -7   2   5     6376.79     6715.54    174.63 o 
  -6   2   5    11875.77    11718.74    365.20 o 
  -5   2   5       53.36       48.31     15.86 o 
  -4   2   5    12641.98    12828.86    366.11 o 
  -3   2   5     2799.63     2835.71     50.41 o 
  -2   2   5      112.93      123.67      9.92 o 
  -1   2   5    15470.84    16134.42    148.83 o 
   0   2   5    20971.70    21187.97    104.33 o 
   1   2   5     5364.99     5409.09     97.09 o 
   2   2   5    11065.68    11432.87    220.41 o 
   3   2   5    19915.43    20850.76    335.78 o 
   4   2   5     5491.07     4950.88    146.67 o 
   5   2   5     1430.71     1169.52     45.36 o 
   6   2   5     1676.23     1462.22     97.30 o 
   7   2   5     1411.94     1469.34     94.27 o 
   8   2   5      896.85      847.29     60.12 o 
   9   2   5       19.83       21.55     30.02 o 
  10   2   5     1739.33     1870.49    109.02 o 
  11   2   5     2644.63     2714.48    177.98 o 
 -11   3   5      903.84      925.77     73.01 o 
 -10   3   5     1631.14     1726.60    113.06 o 
  -9   3   5      864.47      890.13     54.72 o 
  -8   3   5      114.65      154.49     42.36 o 
  -7   3   5     6924.75     6768.59    197.71 o 
  -6   3   5     3693.33     3357.74    135.09 o 
  -5   3   5       39.63       37.51     11.42 o 
  -4   3   5     5329.42     5889.06    114.83 o 
  -3   3   5     4127.77     3682.17     84.15 o 
  -2   3   5     3687.04     3814.64     62.30 o 
  -1   3   5     9266.13     9618.29    234.83 o 
   0   3   5     9832.21    10102.36    203.04 o 
   1   3   5    20931.98    21314.52    273.18 o 
   2   3   5    20692.95    19695.65    177.84 o 
   3   3   5     4793.39     4313.30     74.35 o 
   4   3   5      436.30      384.34     19.75 o 
   5   3   5     1366.07     1204.72     65.25 o 
   6   3   5     7494.90     6950.78    256.99 o 
   7   3   5     1982.78     2070.16     97.79 o 
   8   3   5    10008.16    10441.68    245.23 o 
   9   3   5      104.83      126.53     43.86 o 
  10   3   5     1119.80      943.31     64.36 o 
 -11   4   5       71.17       67.95     33.28 o 
 -10   4   5       10.63       20.66     20.12 o 
  -9   4   5        7.94       22.64     14.49 o 
  -8   4   5      167.17      171.87     55.25 o 
  -7   4   5     1534.29     1580.43     88.00 o 
  -6   4   5      446.94      488.11     40.80 o 
  -5   4   5      775.60      661.63     34.57 o 
  -4   4   5      291.02      300.09     20.83 o 
  -3   4   5     3983.27     3789.42     70.94 o 
  -2   4   5     3384.31     3487.18     58.96 o 
  -1   4   5     1511.93     1326.59     29.74 o 
   0   4   5     1796.73     1699.68     31.28 o 
   1   4   5     2650.03     2725.46     46.25 o 
   2   4   5     1432.45     1857.90     50.60 o 
   3   4   5       65.78       54.53     13.65 o 
   4   4   5     2924.23     2905.41     85.45 o 
   5   4   5      595.48      686.08     40.58 o 
   6   4   5      189.07      186.72     35.36 o 
   7   4   5       13.52       12.71     10.97 o 
   8   4   5       51.16       63.45     27.81 o 
   9   4   5      698.53      813.39     72.79 o 
  10   4   5      184.97      231.29    102.85 o 
 -11   5   5       19.66       36.30     34.57 o 
 -10   5   5      184.77      157.98     56.43 o 
  -9   5   5      183.99      194.54     56.95 o 
  -8   5   5      239.62      235.76     69.12 o 
  -7   5   5       82.76      103.67     33.43 o 
  -6   5   5      604.14      587.26     42.83 o 
  -5   5   5      185.01      196.30     41.77 o 
  -4   5   5    12146.48    13001.94    309.74 o 
  -3   5   5     1022.08     1206.32     40.09 o 
  -2   5   5     2712.54     2933.77     57.51 o 
  -1   5   5      248.78      287.86      9.02 o 
   0   5   5     5317.39     5274.46     51.30 o 
   1   5   5     4788.47     4673.51     74.01 o 
   2   5   5       85.56       97.16     14.30 o 
   3   5   5        5.25       22.03      7.16 o 
   4   5   5       44.07       46.44     16.57 o 
   5   5   5     1920.86     1968.31    113.65 o 
   6   5   5      869.84      877.87     50.80 o 
   7   5   5      912.38      902.91     42.90 o 
   8   5   5      131.71      164.91     37.75 o 
   9   5   5      268.35      253.59     39.83 o 
  10   5   5        3.36       24.97     26.22 o 
 -10   6   5      381.33      362.26    103.16 o 
  -9   6   5     2436.56     2550.46    136.59 o 
  -8   6   5     4402.88     4651.02    147.87 o 
  -7   6   5      800.44      829.19     43.95 o 
  -6   6   5     3356.29     3204.25    117.47 o 
  -5   6   5       21.18       33.62     17.78 o 
  -4   6   5     3992.87     3796.72    101.96 o 
  -3   6   5    13457.57    13963.42    294.00 o 
  -2   6   5    20390.24    19815.19    299.33 o 
  -1   6   5    14340.99    14327.47    155.02 o 
   0   6   5     7070.55     6686.43    108.99 o 
   1   6   5     1567.99     2097.51     42.08 o 
   2   6   5    11775.42    11419.81     95.15 o 
   3   6   5      843.59      995.34     32.37 o 
   4   6   5     9663.10    10805.92    197.61 o 
   5   6   5    17169.44    18006.57    447.22 o 
   6   6   5     2610.55     2617.23    109.67 o 
   7   6   5     1024.88      939.13     49.53 o 
   8   6   5     2659.92     2634.64    170.56 o 
   9   6   5     1269.02     1152.23    104.21 o 
  10   6   5     1450.91     1703.54    119.90 o 
 -10   7   5      265.56      297.36    105.44 o 
  -9   7   5     2342.83     2441.08    109.89 o 
  -8   7   5      344.95      347.46     40.71 o 
  -7   7   5     3913.75     4015.10    101.02 o 
  -6   7   5     4268.10     4112.79    145.31 o 
  -5   7   5     4560.31     4424.52    199.16 o 
  -4   7   5    14611.61    15179.71    368.78 o 
  -3   7   5      432.46      407.97     24.14 o 
  -2   7   5      115.55      193.25     35.98 o 
  -1   7   5     2250.81     2271.97     33.16 o 
   0   7   5     2908.31     2710.36     54.03 o 
   1   7   5     2651.29     2490.65     49.37 o 
   2   7   5    29206.39    27319.05    369.41 o 
   3   7   5    13908.13    14217.68    214.92 o 
   4   7   5     3548.72     3634.39    165.03 o 
   5   7   5     2188.77     2081.72    112.63 o 
   6   7   5      570.37      514.68     21.38 o 
   7   7   5     2891.71     2970.73    149.22 o 
   8   7   5     2467.14     2483.64    236.37 o 
   9   7   5      513.96      549.74    190.07 o 
  10   7   5       45.87       47.90     47.30 o 
 -10   8   5      840.97      763.48    235.93 o 
  -9   8   5      114.44      180.91     84.44 o 
  -8   8   5     1368.39     1287.31     62.41 o 
  -7   8   5     1738.62     1789.18    115.28 o 
  -6   8   5     3450.88     3355.05     88.40 o 
  -5   8   5      112.01      122.29     38.16 o 
  -4   8   5     4253.32     4139.93    114.09 o 
  -3   8   5     1699.80     1759.36     63.60 o 
  -2   8   5     7207.51     6721.90    184.31 o 
  -1   8   5     3627.01     3280.38     68.22 o 
   0   8   5     1094.27      959.76     36.15 o 
   1   8   5     1399.50     1789.67     41.86 o 
   2   8   5    13536.17    13182.96    149.66 o 
   3   8   5       86.60      108.89     46.16 o 
   4   8   5     1380.51     1296.83     66.28 o 
   5   8   5     8729.59     8437.70    790.44 o 
   6   8   5       39.81       64.20     31.60 o 
   7   8   5      722.96      683.82    163.54 o 
   8   8   5        3.35       14.58     28.96 o 
   9   8   5      204.25      234.15    106.02 o 
  10   8   5      696.67      589.91    190.57 o 
 -10   9   5        5.96       11.32     32.16 o 
  -9   9   5      135.90      141.44     57.38 o 
  -8   9   5       19.33       27.89     31.94 o 
  -7   9   5       17.44       21.81     20.40 o 
  -6   9   5       49.32       33.23     17.47 o 
  -5   9   5      165.34      172.83     44.79 o 
  -4   9   5       82.97      105.60     25.40 o 
  -3   9   5      390.59      375.58     20.88 o 
  -2   9   5      515.83      558.10     31.17 o 
  -1   9   5     1095.49     1103.73     47.14 o 
   0   9   5      486.84      489.60     21.58 o 
   1   9   5        9.77       27.18      8.06 o 
   2   9   5      183.93      185.45     16.55 o 
   3   9   5     1219.40     1190.51     74.07 o 
   4   9   5       93.52       80.09     37.65 o 
   5   9   5      379.77      456.42     65.62 o 
   6   9   5       25.26       57.77     28.13 o 
   7   9   5      127.95      181.30     67.76 o 
   8   9   5       50.26       27.36     29.05 o 
   9   9   5     1066.33      908.77    320.82 o 
  -9  10   5      476.57      455.89    216.34 o 
  -8  10   5      240.35      241.48    103.98 o 
  -7  10   5     1475.20     1437.92     62.51 o 
  -6  10   5     1573.17     1695.20    109.83 o 
  -5  10   5      292.46      344.46     26.30 o 
  -4  10   5       71.91       96.11     30.13 o 
  -3  10   5     2983.78     2815.24     75.56 o 
  -2  10   5     1483.17     1292.81     43.49 o 
  -1  10   5     1363.28     1320.76     63.26 o 
   0  10   5     1887.84     2038.69     62.03 o 
   1  10   5     2082.63     2183.76     61.29 o 
   2  10   5       12.66       16.21      9.16 o 
   3  10   5      316.82      369.74    112.15 o 
   4  10   5     3868.51     3614.06    191.80 o 
   5  10   5     1546.60     1831.35    124.00 o 
   6  10   5     1140.53     1279.03    121.29 o 
   7  10   5       28.10       33.92     29.49 o 
   8  10   5      976.44     1072.96    130.81 o 
   9  10   5      620.32      590.82    297.82 o 
  -9  11   5      824.19      841.37    114.14 o 
  -8  11   5        6.06       18.79     24.71 o 
  -7  11   5      944.45      937.85    126.79 o 
  -6  11   5     5670.81     5889.49    192.95 o 
  -5  11   5     6605.09     6847.62    219.87 o 
  -4  11   5     4904.03     5009.35     95.94 o 
  -3  11   5     3333.29     3189.08    125.26 o 
  -2  11   5     1041.85     1022.23     39.66 o 
  -1  11   5     6551.45     6520.61    117.89 o 
   0  11   5     7358.79     7978.87    167.95 o 
   1  11   5    10593.42    11982.08    217.31 o 
   2  11   5    18009.91    18305.88    297.70 o 
   3  11   5     1301.37     1183.69     81.35 o 
   4  11   5       22.93       22.67     20.04 o 
   5  11   5     1861.88     1861.01    124.20 o 
   6  11   5     8041.93     8031.57    504.54 o 
   7  11   5     3642.53     3866.76    259.09 o 
   8  11   5     4939.12     5016.48    241.37 o 
   9  11   5      160.10      167.04    114.24 o 
  -8  12   5     1369.64     1258.32    149.52 o 
  -7  12   5     2606.57     2568.65    182.33 o 
  -6  12   5     1921.95     1916.22    163.88 o 
  -5  12   5       55.96       63.04     30.08 o 
  -4  12   5     1268.99     1183.94     51.47 o 
  -3  12   5     1536.28     1438.48     59.03 o 
  -2  12   5     2390.69     2134.40     82.60 o 
  -1  12   5     8363.13     8355.96    273.21 o 
   0  12   5     2610.07     2660.82     96.22 o 
   1  12   5     2163.52     2092.86     74.07 o 
   2  12   5     2542.26     2791.37     64.39 o 
   3  12   5     1733.52     1636.95    117.06 o 
   4  12   5     3055.81     3333.45    255.61 o 
   5  12   5     3320.07     3493.52    153.18 o 
   6  12   5      588.74      618.60    102.17 o 
   7  12   5        5.90        5.26     58.69 o 
   8  12   5      371.22      361.20    127.91 o 
  -8  13   5        0.23       32.39     28.01 o 
  -7  13   5     1461.22     1378.53    136.63 o 
  -6  13   5     1241.59     1046.90     83.06 o 
  -5  13   5       76.06       81.27     47.61 o 
  -4  13   5      212.96      214.14     43.04 o 
  -3  13   5      422.15      413.99     45.48 o 
  -2  13   5      133.76      115.60     30.34 o 
  -1  13   5     2447.28     2408.84     96.19 o 
   0  13   5       67.17       65.19     19.88 o 
   1  13   5        5.06       22.49     10.96 o 
   2  13   5     4346.79     4418.72    101.30 o 
   3  13   5      480.13      485.88     63.69 o 
   4  13   5      404.60      400.08     92.96 o 
   5  13   5      363.46      413.06    146.67 o 
   6  13   5      163.11      188.74     90.79 o 
   7  13   5        2.08       33.07     28.89 o 
   8  13   5      787.62      724.62    102.06 o 
  -7  14   5      155.06      137.65     55.34 o 
  -6  14   5        1.18       20.28     37.38 o 
  -5  14   5      852.81      793.59     97.54 o 
  -4  14   5       85.59      122.77     36.81 o 
  -3  14   5      174.63      153.10     32.56 o 
  -2  14   5      327.66      339.87     41.10 o 
  -1  14   5     1196.64     1226.56     71.15 o 
   0  14   5      223.38      232.88     31.70 o 
   1  14   5     1935.61     1855.05     69.60 o 
   2  14   5        0.72       17.32     16.05 o 
   3  14   5       47.04       41.80     18.11 o 
   4  14   5      784.25      837.76     81.84 o 
   5  14   5     1026.79     1040.11    107.32 o 
   6  14   5        4.60       -1.83     27.25 o 
   7  14   5       40.56       30.87     31.90 o 
  -7  15   5     1585.58     1582.27    110.84 o 
  -6  15   5     1469.78     1339.09    126.64 o 
  -5  15   5     3098.03     3073.21    191.75 o 
  -4  15   5     3055.25     3291.82    146.59 o 
  -3  15   5     1479.98     1588.74     84.60 o 
  -2  15   5        0.96       12.50     11.72 o 
  -1  15   5     6539.66     6630.25    173.82 o 
   0  15   5     5331.72     5690.70    154.48 o 
   1  15   5      947.47      892.12     41.85 o 
   2  15   5     2093.88     2247.59    126.19 o 
   3  15   5     2389.23     2279.42    121.10 o 
   4  15   5        5.85       30.48     23.70 o 
   5  15   5       12.79       24.14     28.22 o 
   6  15   5       74.84      107.23     46.41 o 
  -6  16   5     1790.35     1663.58    124.07 o 
  -5  16   5       19.05       29.35     28.69 o 
  -4  16   5     3059.73     2844.71    115.72 o 
  -3  16   5     3214.30     3279.80    136.92 o 
  -2  16   5     6036.41     6492.21    208.08 o 
  -1  16   5     7843.77     7888.73    218.10 o 
   0  16   5     3017.76     3062.90    101.54 o 
   1  16   5        5.65       10.43     11.06 o 
   2  16   5     1975.42     1916.88     83.47 o 
   3  16   5     2871.68     2943.88    120.55 o 
   4  16   5     2859.75     3063.70    118.90 o 
   5  16   5     1394.21     1556.28     74.11 o 
  -5  17   5      831.91      659.16    197.59 o 
  -4  17   5     3122.56     3317.75    171.03 o 
  -3  17   5     2151.95     2258.80    102.89 o 
  -2  17   5       33.80       31.33     15.58 o 
  -1  17   5     2949.46     2930.04    111.93 o 
   0  17   5     2616.80     2646.80    100.79 o 
   1  17   5     3172.63     3146.20    112.01 o 
   2  17   5     1754.83     1859.97    105.06 o 
   3  17   5     1436.35     1420.55     63.92 o 
   4  17   5      199.40      193.18     60.87 o 
  -3  18   5       75.15       80.46     48.69 o 
  -2  18   5        0.58       10.36     24.66 o 
  -1  18   5      581.97      500.07     76.68 o 
   0  18   5      237.41      223.16     95.02 o 
   1  18   5       27.84       51.01     29.14 o 
   2  18   5      149.94      138.12     49.54 o 
   3  18   5      205.64      175.72     68.06 o 
 -11   0   6      192.15      185.20     95.13 o 
 -10   0   6        4.61       36.39     25.68 o 
  -9   0   6      366.59      312.07    127.66 o 
  -8   0   6     2560.72     2695.99    176.72 o 
  -7   0   6     3691.72     4129.48    317.79 o 
  -6   0   6    29413.99    30833.73    813.28 o 
  -5   0   6     9315.28     9029.77    686.29 o 
  -4   0   6    13056.37    11678.40    523.56 o 
  -3   0   6    16627.52    17016.77    222.20 o 
  -2   0   6    43828.59    44338.87    316.12 o 
  -1   0   6    44134.75    40932.72   1179.14 o 
   1   0   6     1773.31     1622.41     63.25 o 
   2   0   6     1033.08      916.34     30.99 o 
   3   0   6     6957.20     6368.91    147.62 o 
   4   0   6    37743.99    40788.05   1374.34 o 
   5   0   6     9319.14     9742.01    296.99 o 
   6   0   6     1209.03     1057.36     66.60 o 
   7   0   6     1067.42     1111.54    122.89 o 
   8   0   6      191.05      156.45     63.30 o 
   9   0   6      102.26      140.92     73.90 o 
  10   0   6     5673.03     5968.48    288.45 o 
 -11   1   6      711.52      748.34     56.79 o 
 -10   1   6     1958.05     1943.83    111.83 o 
  -9   1   6     1112.72     1099.43     57.83 o 
  -8   1   6      802.82      808.87     59.75 o 
  -7   1   6      507.02      478.07     47.25 o 
  -6   1   6     4594.24     4959.98    155.88 o 
  -5   1   6     2845.06     2895.52     91.54 o 
  -4   1   6     8168.50     8446.21    103.69 o 
  -3   1   6    27259.07    29076.11    393.96 o 
  -2   1   6    12849.95    14036.25    199.50 o 
  -1   1   6     3251.33     3246.74     66.30 o 
   0   1   6     1212.60     1222.68     34.19 o 
   1   1   6     6986.76     6598.72     96.10 o 
   2   1   6    19292.19    18788.87    180.18 o 
   3   1   6     5168.71     5336.92     86.16 o 
   4   1   6    10016.64    10416.36    328.24 o 
   5   1   6      375.99      394.55     28.69 o 
   6   1   6     1694.15     1540.60     71.62 o 
   7   1   6      341.71      342.28    105.06 o 
   8   1   6     4514.08     4859.39    238.29 o 
   9   1   6     2782.09     2909.87    122.85 o 
  10   1   6      158.55      116.04     49.12 o 
 -11   2   6        4.88       17.51     21.90 o 
 -10   2   6      483.14      390.42    112.46 o 
  -9   2   6       65.39       86.24     35.34 o 
  -8   2   6       27.80       42.88     18.18 o 
  -7   2   6      474.63      462.50     43.35 o 
  -6   2   6      389.40      350.09     68.09 o 
  -5   2   6        0.71       29.98     10.37 o 
  -4   2   6     5698.73     5805.17    139.84 o 
  -3   2   6     5592.72     5739.98    112.85 o 
  -2   2   6      249.10      249.60     12.93 o 
  -1   2   6      717.14      813.25     25.10 o 
   0   2   6     1835.88     1792.04     70.33 o 
   1   2   6     1208.00     1196.65     25.47 o 
   2   2   6     1404.84     1772.65     33.65 o 
   3   2   6      982.80     1312.73     41.17 o 
   4   2   6      505.86      602.54     32.39 o 
   5   2   6     1224.66     1239.49     66.84 o 
   6   2   6     1726.39     1660.75     70.04 o 
   7   2   6      155.25      191.44     62.46 o 
   8   2   6     6816.03     6487.34    316.23 o 
   9   2   6       24.22       54.58     27.78 o 
  10   2   6       93.56       54.40     32.81 o 
 -11   3   6      465.07      526.30     74.11 o 
 -10   3   6       54.90       74.19     27.31 o 
  -9   3   6       13.90       23.16     19.46 o 
  -8   3   6      935.38      776.12     55.80 o 
  -7   3   6       24.57       61.69     17.56 o 
  -6   3   6     1447.16     1313.07     56.96 o 
  -5   3   6      934.03     1040.88     52.11 o 
  -4   3   6     1282.06     1129.03     39.31 o 
  -3   3   6     3230.31     3001.31     64.15 o 
  -2   3   6        5.02       10.30      4.82 o 
  -1   3   6       44.58      105.59     22.14 o 
   0   3   6     3797.53     3717.01     84.33 o 
   1   3   6      863.56      987.47     23.15 o 
   2   3   6       72.01       43.41     10.98 o 
   3   3   6     6332.27     6188.38     91.76 o 
   4   3   6      834.68      815.10     37.06 o 
   5   3   6       16.67       12.05      8.72 o 
   6   3   6      283.25      278.95     27.89 o 
   7   3   6     1064.66     1118.10     52.87 o 
   8   3   6     2392.28     2404.98    109.39 o 
   9   3   6     1145.72     1061.55     77.14 o 
  10   3   6        0.28       16.52     19.06 o 
 -11   4   6       94.50      121.27     42.73 o 
 -10   4   6      476.18      443.17     59.45 o 
  -9   4   6     2319.95     2242.22    118.70 o 
  -8   4   6     1575.23     1565.42     93.42 o 
  -7   4   6     1705.73     1576.56     89.52 o 
  -6   4   6    14746.19    16410.79    413.81 o 
  -5   4   6      692.08      768.99     45.38 o 
  -4   4   6        6.44       20.23      7.53 o 
  -3   4   6      379.12      429.99     16.81 o 
  -2   4   6    13326.18    13634.85    147.23 o 
  -1   4   6    22347.54    21264.47    320.44 o 
   0   4   6    12293.99    12136.45    113.33 o 
   1   4   6     1103.06     1028.51     29.69 o 
   2   4   6    11838.33    12861.99    262.58 o 
   3   4   6      755.27      688.08     27.51 o 
   4   4   6     4895.10     4542.06    130.27 o 
   5   4   6     6291.17     6000.12    130.18 o 
   6   4   6    11519.29    11478.05    204.73 o 
   7   4   6     1501.01     1451.38     91.15 o 
   8   4   6      334.68      316.34     71.66 o 
   9   4   6     1380.61     1329.09     70.77 o 
  10   4   6      691.53      687.64    117.67 o 
 -10   5   6     3341.57     3272.10    133.30 o 
  -9   5   6     4477.95     4549.48    169.56 o 
  -8   5   6     2189.64     2226.74    104.39 o 
  -7   5   6     1254.86     1315.41     73.32 o 
  -6   5   6     5390.77     5419.36    201.41 o 
  -5   5   6     3176.73     3084.29     88.08 o 
  -4   5   6    13473.25    13426.57    127.28 o 
  -3   5   6    27054.52    27940.25    356.83 o 
  -2   5   6      450.23      409.57     16.39 o 
  -1   5   6       25.06       20.60      5.51 o 
   0   5   6     8058.92     7994.73    143.73 o 
   1   5   6       10.62       33.47      8.67 o 
   2   5   6    28903.94    30014.13    364.67 o 
   3   5   6    42146.50    42677.21    667.95 o 
   4   5   6      205.03      194.60     33.12 o 
   5   5   6     1724.64     1672.09     59.86 o 
   6   5   6     2021.94     1950.84     98.74 o 
   7   5   6    16116.45    16232.53    331.63 o 
   8   5   6     8188.09     7944.67    268.69 o 
   9   5   6     1646.93     1735.67    140.63 o 
  10   5   6        2.56       29.66     33.10 o 
 -10   6   6        5.08       19.34     26.61 o 
  -9   6   6      619.17      652.36     64.66 o 
  -8   6   6      674.68      607.49     69.21 o 
  -7   6   6      672.75      623.52     58.04 o 
  -6   6   6     5259.00     5409.23    133.24 o 
  -5   6   6     4054.21     4105.29    130.00 o 
  -4   6   6     1563.00     1396.24     65.00 o 
  -3   6   6    17095.89    16811.31    377.77 o 
  -2   6   6    13789.37    13241.79    219.46 o 
  -1   6   6     5977.03     5599.41     76.39 o 
   0   6   6     5861.53     6232.86     96.80 o 
   1   6   6      281.38      305.62     12.73 o 
   2   6   6    13855.26    14475.79    214.05 o 
   3   6   6     1214.64     1232.21     40.26 o 
   4   6   6     1271.18     1333.05     61.59 o 
   5   6   6     7068.02     7285.19    126.79 o 
   6   6   6     1816.58     1897.24     91.26 o 
   7   6   6     1845.80     1776.20    115.40 o 
   8   6   6       17.47       18.48     19.53 o 
   9   6   6        5.78       14.44     30.80 o 
  10   6   6      594.33      529.94    226.48 o 
 -10   7   6       92.70      105.66     51.23 o 
  -9   7   6       48.88       48.26     28.63 o 
  -8   7   6        5.70       10.77     15.23 o 
  -7   7   6       25.21       33.57     13.27 o 
  -6   7   6      352.64      368.21     53.25 o 
  -5   7   6      301.44      272.95     33.78 o 
  -4   7   6     2388.85     2347.46     68.17 o 
  -3   7   6      993.24     1119.15     51.14 o 
  -2   7   6     1382.14     1380.25     42.36 o 
  -1   7   6      373.16      369.44     16.46 o 
   0   7   6     5262.91     5633.82    101.97 o 
   1   7   6        3.92       64.31     14.66 o 
   2   7   6       11.56       16.18      6.37 o 
   3   7   6        3.43       28.35     10.76 o 
   4   7   6      549.62      502.12     29.28 o 
   5   7   6        0.07        7.60      6.75 o 
   6   7   6      412.77      368.31     25.11 o 
   7   7   6       57.18       55.91     29.60 o 
   8   7   6       42.03       48.57     40.95 o 
   9   7   6       73.92      101.36     57.32 o 
  10   7   6        4.88       19.17     28.55 o 
 -10   8   6       21.96       25.46     37.92 o 
  -9   8   6     1209.20      994.32    119.58 o 
  -8   8   6     1421.86     1451.34    100.30 o 
  -7   8   6      503.58      523.82     50.93 o 
  -6   8   6     1114.80     1110.16     54.65 o 
  -5   8   6     1851.10     1732.80    105.05 o 
  -4   8   6       63.69       61.92     15.65 o 
  -3   8   6      629.66      518.13     30.23 o 
  -2   8   6    17321.33    19057.88    309.86 o 
  -1   8   6     7886.02     7635.45    233.78 o 
   0   8   6      843.47      621.83     26.81 o 
   1   8   6      230.75      229.94     16.78 o 
   2   8   6      822.99      687.78     33.24 o 
   3   8   6      398.95      385.41     20.73 o 
   4   8   6      909.58      840.29     48.09 o 
   5   8   6     1795.64     1744.31    136.23 o 
   6   8   6     1748.29     1600.66    133.57 o 
   7   8   6        0.64       20.47     22.32 o 
   8   8   6      471.89      329.17    120.86 o 
   9   8   6      184.39      146.45     93.85 o 
  -9   9   6     3415.12     3321.59    222.42 o 
  -8   9   6     1591.00     1604.47    122.85 o 
  -7   9   6      223.44      199.22     50.93 o 
  -6   9   6     3233.83     3299.54    167.83 o 
  -5   9   6     3090.41     2868.10    120.12 o 
  -4   9   6     8894.08     8243.80    189.20 o 
  -3   9   6     6204.06     6109.31    179.46 o 
  -2   9   6     1479.16     1443.69     68.19 o 
  -1   9   6      909.71      864.83     45.86 o 
   0   9   6     4517.83     5065.60     91.40 o 
   1   9   6     5141.73     5118.93     85.75 o 
   2   9   6    15613.64    14746.99    602.67 o 
   3   9   6    17521.79    17785.19    346.93 o 
   4   9   6       18.39       33.41     21.96 o 
   5   9   6     1637.60     1531.60    100.43 o 
   6   9   6     1456.58     1439.84    125.74 o 
   7   9   6     1122.74     1296.99    110.18 o 
   8   9   6     1733.15     1960.63    131.12 o 
   9   9   6     2332.80     2401.98    187.68 o 
  -9  10   6     1244.00     1250.57     96.53 o 
  -8  10   6      183.05      273.98     94.71 o 
  -7  10   6     6535.59     5493.71    561.07 o 
  -6  10   6     5468.62     5252.56    177.62 o 
  -5  10   6       39.87       50.36     19.61 o 
  -4  10   6     1845.14     1592.35     79.29 o 
  -3  10   6     2799.64     2627.60     92.38 o 
  -2  10   6     1314.73     1319.12     53.67 o 
  -1  10   6    10687.81    10803.76    289.56 o 
   0  10   6    25323.89    26663.44    466.34 o 
   1  10   6      759.69      738.55     27.33 o 
   2  10   6     3906.60     3868.13    100.59 o 
   3  10   6     1176.00     1192.03     54.07 o 
   4  10   6     2166.62     2091.95    121.59 o 
   5  10   6     3294.57     3274.35    184.45 o 
   6  10   6     6878.35     7098.84    332.99 o 
   7  10   6       97.38      112.34     56.94 o 
   8  10   6      628.03      533.03    202.77 o 
   9  10   6      974.21      931.43     88.48 o 
  -9  11   6       42.71       37.56     38.07 o 
  -8  11   6       54.49       56.12     32.59 o 
  -7  11   6      136.30      146.98     85.75 o 
  -6  11   6       76.36       76.63     32.11 o 
  -5  11   6       93.27      106.65     45.13 o 
  -4  11   6      944.58     1003.01     46.81 o 
  -3  11   6     1490.02     1498.67     82.56 o 
  -2  11   6      315.16      297.00     54.20 o 
  -1  11   6     1715.51     1807.98     58.98 o 
   0  11   6      807.82      938.99     39.05 o 
   1  11   6      954.13      803.56     29.13 o 
   2  11   6       34.17       30.16     12.42 o 
   3  11   6     2529.06     2720.00    105.32 o 
   4  11   6      244.33      295.94     87.08 o 
   5  11   6      127.99       92.22     34.42 o 
   6  11   6       46.05       38.29     26.92 o 
   7  11   6      767.70      804.97    117.55 o 
   8  11   6      809.27      790.63    108.23 o 
  -8  12   6      100.03      111.33     73.92 o 
  -7  12   6      337.94      370.45    159.21 o 
  -6  12   6      694.11      756.61    238.47 o 
  -5  12   6      353.64      320.76     41.40 o 
  -4  12   6     1562.68     1542.79    106.06 o 
  -3  12   6      284.91      240.66     56.05 o 
  -2  12   6      399.31      519.68     39.48 o 
  -1  12   6      175.42      191.34     45.42 o 
   0  12   6     4957.76     4941.00     95.42 o 
   1  12   6      118.98      177.40     39.70 o 
   2  12   6     2636.88     2507.60     87.14 o 
   3  12   6      392.00      314.31     45.61 o 
   4  12   6     2308.74     2308.31    126.07 o 
   5  12   6     2097.08     2202.22    153.28 o 
   6  12   6        0.94       31.09     24.70 o 
   7  12   6      107.13      150.72     62.49 o 
   8  12   6       86.80      102.01     74.29 o 
  -8  13   6     1613.01     1541.44    111.88 o 
  -7  13   6      105.63       78.09     52.41 o 
  -6  13   6     1087.77     1201.59    129.84 o 
  -5  13   6      410.85      422.58     44.42 o 
  -4  13   6     1127.67     1234.52     69.54 o 
  -3  13   6     1717.55     1816.52     66.02 o 
  -2  13   6      409.66      427.20     44.98 o 
  -1  13   6      120.31      138.92     31.04 o 
   0  13   6     2906.30     3150.50    116.96 o 
   1  13   6      518.40      615.97     37.69 o 
   2  13   6     7894.01     7978.60    146.18 o 
   3  13   6     4189.30     4257.69    140.97 o 
   4  13   6      502.40      455.20     70.49 o 
   5  13   6       11.82        8.81     18.36 o 
   6  13   6      593.30      545.11     72.38 o 
   7  13   6      546.43      559.20    177.81 o 
  -7  14   6      522.00      460.61    141.89 o 
  -6  14   6     2328.67     2460.76    281.04 o 
  -5  14   6     1564.53     1443.26    160.40 o 
  -4  14   6     1306.79     1290.24     64.53 o 
  -3  14   6     6393.36     6304.11    156.37 o 
  -2  14   6      670.31      720.12     43.57 o 
  -1  14   6     2027.29     2172.65     79.79 o 
   0  14   6     4843.18     4692.12    122.44 o 
   1  14   6      344.80      377.12     32.07 o 
   2  14   6     1266.75     1186.62     63.98 o 
   3  14   6     1227.71     1143.13     55.91 o 
   4  14   6     5061.26     5284.52    340.73 o 
   5  14   6     5875.09     5824.32    284.77 o 
   6  14   6     1794.59     1779.41    131.26 o 
   7  14   6      307.18      253.16    182.04 o 
  -6  15   6      223.62      257.48    140.95 o 
  -5  15   6      799.96      725.34    108.62 o 
  -4  15   6     2732.78     2739.27    132.44 o 
  -3  15   6     6572.67     6886.60    193.11 o 
  -2  15   6      332.33      323.04     63.03 o 
  -1  15   6      545.95      545.32     38.42 o 
   0  15   6      535.96      558.74     41.08 o 
   1  15   6      818.78      839.00     40.44 o 
   2  15   6     3304.49     3298.92    119.57 o 
   3  15   6      288.05      275.19     68.34 o 
   4  15   6       96.92       90.34     39.73 o 
   5  15   6        8.47       20.42     18.44 o 
   6  15   6      260.99      208.19     74.91 o 
  -6  16   6      270.66      263.13    146.98 o 
  -5  16   6       68.45       56.86     42.61 o 
  -4  16   6      110.08      144.31     56.26 o 
  -3  16   6        0.65       15.07     20.75 o 
  -2  16   6      488.95      436.32     42.41 o 
  -1  16   6      215.93      216.46     54.79 o 
   0  16   6      125.44      137.85     39.85 o 
   1  16   6      413.82      385.41     48.64 o 
   2  16   6       13.72       35.95     27.35 o 
   3  16   6      313.37      285.06     83.01 o 
   4  16   6      102.50       84.35     37.62 o 
   5  16   6        9.77       27.12     23.34 o 
  -4  17   6     2824.98     2963.83    159.43 o 
  -3  17   6     1443.79     1431.04     89.95 o 
  -2  17   6      189.86      158.08     53.66 o 
  -1  17   6       33.66       36.96     21.40 o 
   0  17   6     2241.07     2156.11    104.40 o 
   1  17   6     1083.38     1053.14     59.52 o 
   2  17   6      735.75      848.08     72.89 o 
   3  17   6      624.48      560.12     69.85 o 
   4  17   6       11.18       25.43     21.39 o 
  -3  18   6      375.07      309.11    121.37 o 
  -2  18   6     1272.16     1302.18     79.10 o 
  -1  18   6     2607.97     2499.37    118.30 o 
   0  18   6     2276.00     2483.88    140.70 o 
   1  18   6      516.14      524.29     85.86 o 
   2  18   6       99.73       89.59     38.65 o 
   3  18   6      808.64      736.50     87.21 o 
 -11   1   7        1.22        7.70     16.96 o 
 -10   1   7      141.80      153.81     53.44 o 
  -9   1   7     1257.81     1273.29     77.28 o 
  -8   1   7     1314.33     1220.87     61.83 o 
  -7   1   7       22.65       19.79     16.50 o 
  -6   1   7       81.72       51.10     16.75 o 
  -5   1   7     5003.77     5035.10    118.43 o 
  -4   1   7     1284.97     1274.38     45.99 o 
  -3   1   7    23523.73    23212.89    387.59 o 
  -2   1   7     4739.11     4850.77     87.39 o 
  -1   1   7       20.50       35.41     12.21 o 
   0   1   7     3177.27     3308.63     63.88 o 
   1   1   7     5449.58     5097.67     88.90 o 
   2   1   7     1860.25     1706.66     45.30 o 
   3   1   7     6045.09     6277.03    133.69 o 
   4   1   7     8921.21     8945.39    122.19 o 
   5   1   7       29.62       26.34     12.52 o 
   6   1   7      476.41      480.92     46.95 o 
   7   1   7       33.06       34.64     21.05 o 
   8   1   7     2645.54     2751.79    122.88 o 
   9   1   7     5875.51     6111.73    209.83 o 
  10   1   7       62.76       53.20     23.17 o 
 -11   2   7     1249.59     1332.68     75.39 o 
 -10   2   7      228.49      281.06     92.01 o 
  -9   2   7       11.89       18.09     13.08 o 
  -8   2   7     1425.85     1329.30     80.85 o 
  -7   2   7     1700.48     1730.40     90.59 o 
  -6   2   7    11863.61    12300.08    258.82 o 
  -5   2   7    20359.54    21217.06    458.11 o 
  -4   2   7     1995.76     1999.71     60.45 o 
  -3   2   7     3167.78     3158.86     70.64 o 
  -2   2   7     2372.47     2638.67     64.26 o 
  -1   2   7     8482.81     8545.43    222.22 o 
   0   2   7    21387.48    21383.00    232.31 o 
   1   2   7    15642.57    15469.20    351.17 o 
   2   2   7      534.35      579.28     20.58 o 
   3   2   7      232.78      198.14     15.38 o 
   4   2   7      664.58      536.69     28.42 o 
   5   2   7    12467.00    11621.99    285.75 o 
   6   2   7     8462.03     8002.74    198.83 o 
   7   2   7     2037.31     2014.16    102.63 o 
   8   2   7       23.43       49.19     20.29 o 
   9   2   7      113.20      140.32     47.22 o 
  10   2   7      111.47      113.10     50.21 o 
 -11   3   7      703.10      580.51     82.95 o 
 -10   3   7      670.42      681.47     54.94 o 
  -9   3   7     2770.94     2761.85    101.62 o 
  -8   3   7     2929.22     2959.86    152.71 o 
  -7   3   7      338.44      367.87     85.07 o 
  -6   3   7     3854.87     3667.22    121.29 o 
  -5   3   7        4.27       17.54      7.65 o 
  -4   3   7       63.58       61.63     15.77 o 
  -3   3   7     3373.95     3188.54     69.93 o 
  -2   3   7      941.27      830.26     26.92 o 
  -1   3   7      180.37      169.51      9.42 o 
   0   3   7       11.63       15.24      4.84 o 
   1   3   7     3132.43     3375.60     66.96 o 
   2   3   7    18256.09    19455.97    380.68 o 
   3   3   7     8115.27     7448.36     95.26 o 
   4   3   7        5.23       73.72     23.17 o 
   5   3   7      203.75      218.86     27.80 o 
   6   3   7      250.25      296.57     60.89 o 
   7   3   7     1267.56     1278.69    103.15 o 
   8   3   7     1692.86     1892.02     91.17 o 
   9   3   7     2765.63     2764.88    145.05 o 
  10   3   7      440.01      456.14     65.09 o 
 -10   4   7      229.71      204.01     58.43 o 
  -9   4   7       65.37       89.30     29.46 o 
  -8   4   7     1468.72     1537.56     86.59 o 
  -7   4   7      581.19      576.83     51.79 o 
  -6   4   7     1498.65     1410.10     67.27 o 
  -5   4   7     4180.30     3963.55    106.62 o 
  -4   4   7      306.11      361.94     22.65 o 
  -3   4   7       41.78       76.25     17.27 o 
  -2   4   7     3417.23     3407.40     60.21 o 
  -1   4   7     4566.24     4711.69     99.22 o 
   0   4   7     2401.14     2387.73     42.42 o 
   1   4   7     3063.69     3278.32     58.28 o 
   2   4   7      367.51      351.78     16.97 o 
   3   4   7      421.35      413.08     17.10 o 
   4   4   7      800.76      897.40     40.70 o 
   5   4   7     1104.04     1046.27     45.80 o 
   6   4   7     1776.90     1858.02     94.58 o 
   7   4   7     1223.42     1187.92     72.56 o 
   8   4   7      163.64      158.58     60.42 o 
   9   4   7       38.59       40.88     24.18 o 
  10   4   7       85.86       98.24     53.96 o 
 -10   5   7      243.09      243.61     74.46 o 
  -9   5   7        0.70       10.53     13.58 o 
  -8   5   7     2629.12     2685.59    120.54 o 
  -7   5   7      127.57      136.15     40.63 o 
  -6   5   7       99.34       82.07     25.77 o 
  -5   5   7       22.91       42.37     16.81 o 
  -4   5   7     7247.41     7029.67    144.42 o 
  -3   5   7      423.45      367.64     20.01 o 
  -2   5   7     2017.44     2181.54     32.63 o 
  -1   5   7      625.61      633.04     24.59 o 
   0   5   7     1457.18     1526.38     38.82 o 
   1   5   7      152.55      139.28     12.12 o 
   2   5   7     1418.96     1405.70     45.63 o 
   3   5   7     3691.54     3886.82     94.86 o 
   4   5   7     1801.75     2047.58     65.71 o 
   5   5   7     1762.58     1757.24     65.64 o 
   6   5   7        0.29       12.09     12.28 o 
   7   5   7        5.11       21.21     17.10 o 
   8   5   7       72.10       52.75     30.44 o 
   9   5   7      243.06      239.61    104.93 o 
  10   5   7      361.24      372.63    206.41 o 
 -10   6   7     1158.85     1057.82     64.04 o 
  -9   6   7      721.75      608.94    111.03 o 
  -8   6   7     1710.56     1597.49     66.98 o 
  -7   6   7     3203.50     3367.57    120.72 o 
  -6   6   7     7436.19     8123.65    242.18 o 
  -5   6   7     5064.32     5221.35    224.03 o 
  -4   6   7      595.31      620.54     34.08 o 
  -3   6   7      227.45      236.31     18.98 o 
  -2   6   7      868.47      788.07     34.08 o 
  -1   6   7     6501.20     7136.67    130.17 o 
   0   6   7    19715.38    19962.44    176.83 o 
   1   6   7    12073.13    11650.24    177.36 o 
   2   6   7      171.47      158.31     16.86 o 
   3   6   7     3243.50     3388.58     83.72 o 
   4   6   7      119.66      153.96     34.03 o 
   5   6   7     8026.88     7892.04    233.52 o 
   6   6   7     7782.42     7655.69    134.49 o 
   7   6   7     2661.44     2823.16    135.11 o 
   8   6   7        7.88       11.62     22.05 o 
   9   6   7        2.11       21.37     57.21 o 
  10   6   7      219.28      221.52    129.27 o 
 -10   7   7     1418.30     1399.59     82.66 o 
  -9   7   7     4270.58     4095.90    147.17 o 
  -8   7   7     2685.58     2880.19    162.80 o 
  -7   7   7      136.56      146.28     42.84 o 
  -6   7   7      625.53      627.72     47.32 o 
  -5   7   7     4474.22     4319.14    208.74 o 
  -4   7   7     5053.68     4967.70    152.45 o 
  -3   7   7     4904.93     4711.77    122.39 o 
  -2   7   7    13588.31    14656.48    300.45 o 
  -1   7   7     1973.82     1914.82     48.04 o 
   0   7   7     1748.08     1796.84     45.72 o 
   1   7   7       17.32       23.44      8.79 o 
   2   7   7    12442.88    11979.19    123.69 o 
   3   7   7    28330.14    29563.89    772.22 o 
   4   7   7     4969.52     5052.14    141.71 o 
   5   7   7      736.26      737.90     25.03 o 
   6   7   7     1150.04     1170.12     50.99 o 
   7   7   7      262.21      261.07     29.25 o 
   8   7   7     2414.99     2454.04    211.25 o 
   9   7   7     1205.01     1166.28     95.52 o 
  10   7   7      579.77      599.70    109.47 o 
 -10   8   7       69.92       52.30     51.70 o 
  -9   8   7      382.70      342.02    131.13 o 
  -8   8   7       64.29       44.48     28.31 o 
  -7   8   7     1554.10     1390.80    155.12 o 
  -6   8   7     3900.03     4311.61    223.83 o 
  -5   8   7     1246.50     1131.47     68.71 o 
  -4   8   7      103.64      148.29     43.15 o 
  -3   8   7       13.49       24.72     12.74 o 
  -2   8   7     6928.79     7112.77    113.14 o 
  -1   8   7     2950.65     2614.85     79.05 o 
   0   8   7    13315.47    13816.71    329.24 o 
   1   8   7     3158.43     2899.04     66.98 o 
   2   8   7     4960.49     4974.75     87.61 o 
   3   8   7      388.27      350.85     21.30 o 
   4   8   7        2.46       11.78      7.39 o 
   5   8   7     3211.08     3147.84    188.93 o 
   6   8   7      171.32      162.60     65.84 o 
   7   8   7      167.15      178.25     81.15 o 
   8   8   7      165.69      163.13     76.56 o 
   9   8   7       85.85       73.45     52.28 o 
  -9   9   7        0.12       24.89     39.53 o 
  -8   9   7      566.23      576.84     56.00 o 
  -7   9   7      640.59      610.39     64.06 o 
  -6   9   7      480.85      450.31     81.17 o 
  -5   9   7     2899.01     2673.98     99.43 o 
  -4   9   7      736.20      688.44     44.03 o 
  -3   9   7        4.27       25.60     12.16 o 
  -2   9   7     3270.45     3450.55     89.60 o 
  -1   9   7     2113.21     2336.25     66.31 o 
   0   9   7      167.15      214.08     20.71 o 
   1   9   7     1377.03     1475.84     57.56 o 
   2   9   7      231.99      213.92     17.45 o 
   3   9   7      826.57      815.28     25.45 o 
   4   9   7      473.52      487.53     58.10 o 
   5   9   7      830.45      874.97     53.94 o 
   6   9   7      150.44      209.29     94.36 o 
   7   9   7        9.54       19.62     31.06 o 
   8   9   7      548.14      534.24    169.04 o 
   9   9   7        3.13       23.51     74.97 o 
  -9  10   7      168.93      175.59     67.53 o 
  -8  10   7     2120.22     2043.69    161.76 o 
  -7  10   7      956.60      886.16     52.10 o 
  -6  10   7     1024.35      821.75     82.71 o 
  -5  10   7     2667.03     2764.72    146.30 o 
  -4  10   7      208.65      232.45     75.26 o 
  -3  10   7       41.35       76.88     21.63 o 
  -2  10   7     2901.93     2877.78     70.86 o 
  -1  10   7     5568.61     5727.34    143.41 o 
   0  10   7     6454.03     6619.29    135.64 o 
   1  10   7     1809.82     2055.53     65.57 o 
   2  10   7       32.70       23.03      8.72 o 
   3  10   7        0.20        5.36      4.27 o 
   4  10   7      687.45      707.26     83.11 o 
   5  10   7     2772.65     2465.48    139.77 o 
   6  10   7     3322.75     2993.46    245.28 o 
   7  10   7     1864.45     1727.38    116.84 o 
   8  10   7       42.65       34.03     28.78 o 
   9  10   7        6.42        9.16     30.00 o 
  -9  11   7      896.19      840.38    113.43 o 
  -8  11   7     1907.92     1687.39    119.29 o 
  -7  11   7     1462.47     1636.80    348.49 o 
  -6  11   7     1376.43     1237.16     62.21 o 
  -5  11   7     3560.72     3586.86    146.52 o 
  -4  11   7     5118.68     5179.14    136.84 o 
  -3  11   7    17385.29    17944.88    571.27 o 
  -2  11   7     7184.19     6937.38    193.54 o 
  -1  11   7        2.73       23.34     13.96 o 
   0  11   7     1076.30      969.46     47.18 o 
   1  11   7     2839.87     2861.49     98.92 o 
   2  11   7     3240.38     3234.42    122.43 o 
   3  11   7     6383.72     6350.88    177.20 o 
   4  11   7      768.92      659.52     70.09 o 
   5  11   7       13.99       27.70     16.95 o 
   6  11   7      194.98      168.16     69.39 o 
   7  11   7     1461.86     1515.82    121.07 o 
   8  11   7     3102.10     3320.57    238.59 o 
  -8  12   7     1731.81     1781.81    129.69 o 
  -7  12   7     1825.32     1785.93    149.00 o 
  -6  12   7     3345.82     3191.94    284.74 o 
  -5  12   7     5739.36     5893.82    226.74 o 
  -4  12   7       68.06       98.50     45.41 o 
  -3  12   7      597.87      550.21     57.81 o 
  -2  12   7     2044.36     2022.83     81.71 o 
  -1  12   7     3352.89     3162.91     71.46 o 
   0  12   7    12870.70    13291.98    189.11 o 
   1  12   7     5693.14     5906.52    187.60 o 
   2  12   7      469.17      453.72     28.76 o 
   3  12   7      383.17      382.89     16.69 o 
   4  12   7     2707.52     2542.46    156.95 o 
   5  12   7     5300.56     5273.01    209.90 o 
   6  12   7     2044.16     2073.20    125.41 o 
   7  12   7     1827.97     1928.09    117.55 o 
   8  12   7        6.42       18.16     29.42 o 
  -8  13   7      277.74      244.34    108.81 o 
  -7  13   7       43.28       36.02     31.04 o 
  -6  13   7       63.99       61.64     44.02 o 
  -5  13   7      110.22       82.22     32.60 o 
  -4  13   7       19.34       24.10     16.68 o 
  -3  13   7     3767.31     3937.35    105.93 o 
  -2  13   7     1387.30     1343.62     72.37 o 
  -1  13   7      818.47      838.06     35.26 o 
   0  13   7      120.18      124.97     35.53 o 
   1  13   7       63.68       60.65     19.04 o 
   2  13   7      885.43     1004.54     36.84 o 
   3  13   7     2426.28     2429.38    109.96 o 
   4  13   7     1799.50     1644.56    100.13 o 
   5  13   7       12.88       21.04     20.37 o 
   6  13   7      338.02      234.50     80.43 o 
   7  13   7       16.45       43.99     45.08 o 
  -7  14   7      508.39      416.74    166.22 o 
  -6  14   7       77.86       78.73     60.85 o 
  -5  14   7       10.22       26.28     49.31 o 
  -4  14   7      234.15      208.41     62.68 o 
  -3  14   7      849.02      786.59     49.02 o 
  -2  14   7     1665.45     1559.64     63.06 o 
  -1  14   7        3.48       12.76     15.39 o 
   0  14   7       14.92       35.53     15.29 o 
   1  14   7     1635.95     1507.66     69.93 o 
   2  14   7      340.87      403.96     81.51 o 
   3  14   7     1113.65     1153.27     72.73 o 
   4  14   7      264.74      282.81     92.18 o 
   5  14   7      515.05      604.55    182.88 o 
   6  14   7      150.36      133.04     63.80 o 
   7  14   7        0.42       18.39     28.67 o 
  -6  15   7      485.04      410.41    211.05 o 
  -5  15   7      885.72      938.49    120.69 o 
  -4  15   7     2404.90     2443.87    122.31 o 
  -3  15   7     4786.95     4670.00    173.80 o 
  -2  15   7     5004.43     5164.00    165.53 o 
  -1  15   7      742.20      701.88     44.26 o 
   0  15   7      341.91      433.61     35.71 o 
   1  15   7      228.74      254.41     34.30 o 
   2  15   7     1952.69     1752.95     91.69 o 
   3  15   7     3026.70     3088.25    140.90 o 
   4  15   7      957.19      890.45     75.82 o 
   5  15   7       22.06       33.38     17.38 o 
   6  15   7       71.40       57.68     32.11 o 
  -5  16   7     6085.29     5721.53    240.69 o 
  -4  16   7      242.50      210.87     56.17 o 
  -3  16   7      152.38      132.06     42.32 o 
  -2  16   7     3190.83     3057.99    129.70 o 
  -1  16   7     6581.32     7202.93    225.46 o 
   0  16   7     6894.53     7140.44    233.13 o 
   1  16   7     5110.84     4870.09    238.52 o 
   2  16   7       10.41       21.16     17.88 o 
   3  16   7      134.68      104.08     36.94 o 
   4  16   7      550.04      515.74     70.99 o 
   5  16   7     4111.50     3935.16    190.24 o 
  -4  17   7     1277.56     1312.79     94.27 o 
  -3  17   7     3275.00     3646.39    195.62 o 
  -2  17   7     1375.16     1473.79     64.85 o 
  -1  17   7       17.99       17.32     18.45 o 
   0  17   7      167.13      204.29     68.28 o 
   1  17   7      163.37      226.93     63.20 o 
   2  17   7     2874.44     2772.00    126.19 o 
   3  17   7     3171.32     3209.97    168.37 o 
   4  17   7      629.37      591.40     75.19 o 
  -2  18   7       97.35       80.64     31.09 o 
  -1  18   7      289.76      238.67     77.26 o 
   0  18   7      139.58      110.89     50.75 o 
   1  18   7       12.43       11.40     23.21 o 
   2  18   7      121.83       83.98     37.14 o 
 -11   0   8     3047.68     3026.61    203.07 o 
 -10   0   8     1266.41     1181.56     87.06 o 
  -9   0   8      292.02      330.34    116.25 o 
  -8   0   8       55.86       65.70     32.13 o 
  -7   0   8     1897.01     1810.92    129.31 o 
  -6   0   8    11431.83    12094.22    390.37 o 
  -5   0   8    52921.55    51022.84   1284.22 o 
  -4   0   8    19145.82    19376.26    571.08 o 
  -3   0   8      189.73      181.17     54.54 o 
  -2   0   8     2880.79     3208.07    115.47 o 
  -1   0   8    24178.32    27528.32    492.54 o 
   0   0   8     6078.58     6473.18     87.71 o 
   1   0   8    13618.07    14180.92    414.95 o 
   2   0   8    12748.93    12591.30    291.06 o 
   3   0   8     1281.00     1413.09     80.93 o 
   4   0   8     1453.60     1390.62     73.53 o 
   5   0   8     4113.86     4785.80    277.34 o 
   6   0   8     5010.13     4950.99    169.33 o 
   7   0   8     1518.80     1436.68    113.74 o 
   8   0   8      861.35      766.46     86.55 o 
   9   0   8      326.55      196.74     91.17 o 
  10   0   8      109.29      150.23     91.89 o 
 -11   1   8      293.73      230.76    102.29 o 
 -10   1   8     1107.61     1172.42     73.01 o 
  -9   1   8     1727.18     1711.76    101.31 o 
  -8   1   8     3482.39     3520.88     99.81 o 
  -7   1   8     4740.52     4933.83    116.05 o 
  -6   1   8     8673.76     8723.11    173.09 o 
  -5   1   8     3741.08     4095.47    101.51 o 
  -4   1   8     1165.96     1363.56     60.50 o 
  -3   1   8    14296.21    14230.10    242.90 o 
  -2   1   8    18283.95    17964.67    164.83 o 
  -1   1   8     1780.39     2081.95     51.79 o 
   0   1   8     4652.46     4846.84     97.37 o 
   1   1   8     2210.82     2293.51     58.68 o 
   2   1   8      285.54      224.93     13.09 o 
   3   1   8    23908.52    24326.28    310.83 o 
   4   1   8     6842.11     6615.70    156.54 o 
   5   1   8     1327.04     1341.94     75.38 o 
   6   1   8      325.81      355.80     47.08 o 
   7   1   8       71.77       72.78     24.16 o 
   8   1   8     4978.74     5088.69    162.77 o 
   9   1   8     4223.45     4421.70    188.88 o 
  10   1   8      975.90     1061.46     76.42 o 
 -11   2   8       94.97       98.39     40.78 o 
 -10   2   8       37.95       29.57     29.51 o 
  -9   2   8       10.69       27.10     14.78 o 
  -8   2   8       28.19       17.60     18.09 o 
  -7   2   8        1.13       23.50     16.51 o 
  -6   2   8      199.41      165.68     48.88 o 
  -5   2   8     2481.00     2531.21     85.18 o 
  -4   2   8      156.83      112.07     29.17 o 
  -3   2   8       83.30      116.45     28.88 o 
  -2   2   8    11722.49    13501.77    317.15 o 
  -1   2   8     5370.29     5713.60    137.01 o 
   0   2   8     6618.95     7144.77    225.58 o 
   1   2   8       19.29       18.78      5.31 o 
   2   2   8      439.63      470.47     20.75 o 
   3   2   8       48.71       30.48     11.14 o 
   4   2   8     1014.56     1301.36     58.64 o 
   5   2   8       14.09        8.12     20.88 o 
   6   2   8      902.16      857.10     51.35 o 
   7   2   8      697.31      633.16     47.30 o 
   8   2   8        1.44        7.56     18.12 o 
   9   2   8        0.04       11.00     17.10 o 
  10   2   8        1.84       13.40     18.90 o 
 -10   3   8       26.28       46.48     22.65 o 
  -9   3   8      262.51      312.89     76.36 o 
  -8   3   8     2376.54     2419.05    108.93 o 
  -7   3   8       88.19       56.87     19.62 o 
  -6   3   8       68.12      103.52     28.29 o 
  -5   3   8      174.25      278.74     49.06 o 
  -4   3   8      743.55      731.54     34.09 o 
  -3   3   8    11985.70    12630.15    323.81 o 
  -2   3   8       21.83       40.35     10.01 o 
  -1   3   8      772.31      692.38     28.64 o 
   0   3   8      674.09      636.36     25.74 o 
   1   3   8     2546.29     2386.33     74.48 o 
   2   3   8      728.04      774.64     28.08 o 
   3   3   8       26.97       26.40      7.56 o 
   4   3   8     4454.04     4296.63    100.38 o 
   5   3   8       23.65       19.12     10.95 o 
   6   3   8      207.24      191.51     84.63 o 
   7   3   8      773.22      748.31     55.74 o 
   8   3   8      427.86      455.11     60.53 o 
   9   3   8      665.45      761.26     62.91 o 
  10   3   8       12.39       27.60     29.99 o 
 -10   4   8     1290.25     1426.75     72.37 o 
  -9   4   8      166.01      173.07     53.02 o 
  -8   4   8      275.03      298.51     74.82 o 
  -7   4   8      240.08      219.60     50.43 o 
  -6   4   8     8335.48     8567.83    167.63 o 
  -5   4   8    11630.96    12221.40    173.40 o 
  -4   4   8     1246.69     1216.43     46.05 o 
  -3   4   8      178.72      203.13     21.00 o 
  -2   4   8     4596.11     5138.36    102.64 o 
  -1   4   8    14425.21    15075.26    276.16 o 
   0   4   8    11863.43    11675.04    149.56 o 
   1   4   8    21854.27    21998.52    455.56 o 
   2   4   8     1507.75     1525.01     44.51 o 
   3   4   8       51.37       74.06     19.25 o 
   4   4   8       41.45       28.96      9.90 o 
   5   4   8     2533.42     2273.31     82.65 o 
   6   4   8     9272.28     8498.85    327.72 o 
   7   4   8     4515.51     4504.99    133.54 o 
   8   4   8        2.40       18.63     21.90 o 
   9   4   8       49.13       54.69     38.10 o 
  10   4   8       85.06       80.79     56.18 o 
 -10   5   8      756.21      704.74     63.77 o 
  -9   5   8     3544.82     3585.51    154.00 o 
  -8   5   8     4527.19     4682.07    156.23 o 
  -7   5   8     1507.23     1577.37     96.72 o 
  -6   5   8       30.71       23.96     18.07 o 
  -5   5   8      502.05      408.46     26.93 o 
  -4   5   8     3972.00     3918.45    104.25 o 
  -3   5   8     7912.21     8343.27    175.47 o 
  -2   5   8    12657.71    13363.42    433.25 o 
  -1   5   8    11642.51    10985.04    274.58 o 
   0   5   8       30.84       57.35     13.26 o 
   1   5   8       24.14       62.39     12.33 o 
   2   5   8     5845.23     6249.91    167.10 o 
   3   5   8    41185.75    42149.81    356.74 o 
   4   5   8    11821.35    11871.25    293.20 o 
   5   5   8     2886.12     2771.65     93.40 o 
   6   5   8      326.53      332.80     28.07 o 
   7   5   8      598.24      565.67     52.71 o 
   8   5   8     1658.17     1738.07    114.70 o 
   9   5   8     5463.80     5210.97    262.84 o 
  10   5   8     1990.87     2020.27    170.65 o 
 -10   6   8      322.01      342.71    104.51 o 
  -9   6   8       47.20       60.60     25.47 o 
  -8   6   8      482.33      433.17     54.17 o 
  -7   6   8      141.10      165.34     52.52 o 
  -6   6   8     3778.68     3677.50     94.26 o 
  -5   6   8     5990.84     6075.14    109.17 o 
  -4   6   8     2623.06     2768.75     90.10 o 
  -3   6   8      135.38      149.90     18.37 o 
  -2   6   8     2593.60     2798.28    110.05 o 
  -1   6   8     2339.33     2301.41     68.30 o 
   0   6   8     7666.33     7443.27    126.72 o 
   1   6   8     4278.09     3891.44     85.51 o 
   2   6   8      248.59      185.15     13.44 o 
   3   6   8       17.27       19.42      7.53 o 
   4   6   8      267.81      252.38     20.66 o 
   5   6   8      417.75      388.43     23.93 o 
   6   6   8     4514.87     4412.18    132.95 o 
   7   6   8     4383.27     4544.08    179.66 o 
   8   6   8     1059.89     1130.04     90.66 o 
   9   6   8      112.70      171.13     74.09 o 
  10   6   8      102.24       86.69     46.04 o 
 -10   7   8       62.54       89.84     30.78 o 
  -9   7   8       91.93      103.02     36.39 o 
  -8   7   8       86.38       90.03     35.20 o 
  -7   7   8      524.63      531.17     43.40 o 
  -6   7   8      883.75      880.42     43.64 o 
  -5   7   8     2295.18     2409.27    117.52 o 
  -4   7   8       44.88       97.43     45.90 o 
  -3   7   8      418.01      379.55     21.28 o 
  -2   7   8       76.65      108.88     32.30 o 
  -1   7   8       58.90       86.35     20.81 o 
   0   7   8     1083.16     1255.05     40.97 o 
   1   7   8       13.72       30.92      9.34 o 
   2   7   8       59.63       94.11     25.64 o 
   3   7   8       24.92       42.10     15.65 o 
   4   7   8       12.20       21.05      8.68 o 
   5   7   8      263.01      222.65     17.12 o 
   6   7   8        1.14       12.78      9.66 o 
   7   7   8      226.77      238.99     31.05 o 
   8   7   8      321.69      333.02    134.68 o 
   9   7   8       19.61       28.28     49.16 o 
 -10   8   8      251.11      203.56    111.18 o 
  -9   8   8       62.26       53.68     27.13 o 
  -8   8   8      627.58      580.35     59.16 o 
  -7   8   8      144.55      135.21     54.02 o 
  -6   8   8     1816.21     1857.66    128.10 o 
  -5   8   8     1473.77     1551.41     82.55 o 
  -4   8   8      325.33      314.95     44.18 o 
  -3   8   8      152.00      136.40     14.57 o 
  -2   8   8      200.38      304.54     52.52 o 
  -1   8   8     3034.59     3038.92     92.23 o 
   0   8   8     7491.36     7392.23    127.92 o 
   1   8   8    10241.16    10443.13    155.41 o 
   2   8   8       16.10       10.37      7.94 o 
   3   8   8      296.05      287.30     20.31 o 
   4   8   8      124.62      179.31     18.56 o 
   5   8   8      163.95      149.58     14.08 o 
   6   8   8       32.55       56.47     30.45 o 
   7   8   8     1905.61     2158.46    186.15 o 
   8   8   8      652.46      651.75    123.87 o 
   9   8   8       46.65       69.46     50.78 o 
  -9   9   8     1264.54     1506.26    114.79 o 
  -8   9   8     2890.69     2886.25    153.18 o 
  -7   9   8     3110.42     3278.76    148.68 o 
  -6   9   8       46.94       56.38     26.17 o 
  -5   9   8        2.84        9.17     11.75 o 
  -4   9   8     2990.03     2927.39    146.41 o 
  -3   9   8    13045.01    13057.68    223.31 o 
  -2   9   8    11647.55    11907.66    252.93 o 
  -1   9   8      897.58      844.14     21.01 o 
   0   9   8      544.03      609.35     34.62 o 
   1   9   8      817.93      798.78     25.73 o 
   2   9   8      857.06      734.27     26.95 o 
   3   9   8    17541.86    19314.91    638.42 o 
   4   9   8     5402.07     5597.25    130.13 o 
   5   9   8     2074.22     1922.05    124.19 o 
   6   9   8      126.09      122.95     55.50 o 
   7   9   8      175.72      228.46     87.93 o 
   8   9   8     1546.60     1401.44     96.80 o 
   9   9   8     2429.58     2455.30    183.32 o 
  -9  10   8      335.84      288.49    125.14 o 
  -8  10   8      385.35      398.47    115.43 o 
  -7  10   8     1227.56     1174.99     60.23 o 
  -6  10   8     2506.63     2581.41    179.42 o 
  -5  10   8    12685.68    12351.70    346.19 o 
  -4  10   8    10625.20    10324.65    213.55 o 
  -3  10   8      514.81      509.07     31.54 o 
  -2  10   8       22.55       62.52     14.56 o 
  -1  10   8      935.84     1167.54     51.17 o 
   0  10   8    14197.66    14044.36    221.43 o 
   1  10   8    14421.12    14705.06    188.52 o 
   2  10   8        8.06       18.11      7.72 o 
   3  10   8        0.77        6.33      3.78 o 
   4  10   8       29.57       38.78     21.53 o 
   5  10   8     7291.73     6816.94    240.34 o 
   6  10   8    10809.89    10983.33    520.90 o 
   7  10   8     1084.61     1118.87    109.58 o 
   8  10   8      433.07      512.07    235.12 o 
  -8  11   8      590.01      484.01    145.66 o 
  -7  11   8      155.77      168.00     90.07 o 
  -6  11   8      178.79      137.57     49.46 o 
  -5  11   8     1216.84     1154.33     78.46 o 
  -4  11   8      551.54      439.94     52.29 o 
  -3  11   8     1426.70     1215.42     90.39 o 
  -2  11   8     2689.60     2733.14     68.92 o 
  -1  11   8       59.32      100.40     21.22 o 
   0  11   8      281.66      278.53     26.34 o 
   1  11   8      614.06      569.64     28.83 o 
   2  11   8        1.26        7.59      6.21 o 
   3  11   8      809.18      781.44     29.40 o 
   4  11   8      828.28      882.50     65.54 o 
   5  11   8     1626.15     1541.71     78.16 o 
   6  11   8        3.36       15.08     22.21 o 
   7  11   8      201.59      142.32     83.28 o 
   8  11   8      338.21      230.23    139.58 o 
  -8  12   8      105.61       92.15     44.43 o 
  -7  12   8      127.05      175.09     60.07 o 
  -6  12   8        2.63       14.44     14.96 o 
  -5  12   8      894.50      836.01     60.95 o 
  -4  12   8     1118.24     1090.65     78.93 o 
  -3  12   8     1431.33     1391.20     71.78 o 
  -2  12   8      298.18      293.55     18.89 o 
  -1  12   8      220.45      216.32     23.75 o 
   0  12   8      589.48      554.09     34.03 o 
   1  12   8      151.60      159.66     39.89 o 
   2  12   8      136.02      181.37     23.07 o 
   3  12   8       80.58       79.30     11.37 o 
   4  12   8       25.60       42.93     25.59 o 
   5  12   8     1015.02     1047.55     84.14 o 
   6  12   8      334.30      321.63     98.62 o 
   7  12   8        7.47       22.26     34.01 o 
  -7  13   8       88.43      126.92     64.25 o 
  -6  13   8      119.84      102.02     54.84 o 
  -5  13   8        0.64       10.43     18.33 o 
  -4  13   8      285.31      274.58     47.64 o 
  -3  13   8     3284.30     3360.21    125.18 o 
  -2  13   8     3379.60     3431.71    118.20 o 
  -1  13   8     1014.09     1105.93     39.72 o 
   0  13   8       83.95      108.95     33.83 o 
   1  13   8     1204.57     1265.33     62.02 o 
   2  13   8     3073.61     3371.09    110.36 o 
   3  13   8     8129.52     8172.40    244.59 o 
   4  13   8     3354.01     3459.98    153.77 o 
   5  13   8      795.53      826.72     87.29 o 
   6  13   8        0.96       18.22     27.43 o 
   7  13   8       32.29       55.66     32.22 o 
  -7  14   8      799.90      657.83    178.93 o 
  -6  14   8     3013.50     2950.72    184.70 o 
  -5  14   8     4892.90     5081.54    297.15 o 
  -4  14   8      256.33      302.92     42.99 o 
  -3  14   8      322.87      304.17     72.30 o 
  -2  14   8      661.44      691.52     58.71 o 
  -1  14   8      676.38      790.05     40.68 o 
   0  14   8     4605.07     4595.87    172.42 o 
   1  14   8     4661.72     4865.72    131.45 o 
   2  14   8     3142.32     2721.73    174.65 o 
   3  14   8        1.73       10.50     19.22 o 
   4  14   8      203.40      157.67     65.83 o 
   5  14   8     1198.98     1220.71     82.11 o 
   6  14   8     3922.61     4285.59    236.07 o 
  -6  15   8        3.82       30.46     30.24 o 
  -5  15   8      377.78      303.66    114.90 o 
  -4  15   8      290.50      309.24     94.66 o 
  -3  15   8     2223.91     2349.13    105.24 o 
  -2  15   8     3508.94     3482.69    120.43 o 
  -1  15   8     1350.41     1324.41     64.69 o 
   0  15   8        0.65        8.76     11.55 o 
   1  15   8     1546.67     1379.80     48.95 o 
   2  15   8     1842.15     1933.14     80.03 o 
   3  15   8     2488.78     2536.17    122.22 o 
   4  15   8     1968.72     2037.56    125.71 o 
   5  15   8      297.12      302.99    117.40 o 
  -5  16   8       35.69       64.68     45.83 o 
  -4  16   8       45.70       41.70     24.51 o 
  -3  16   8       53.33       51.79     27.05 o 
  -2  16   8      163.04      167.52     54.19 o 
  -1  16   8      594.65      504.61     55.42 o 
   0  16   8       95.43      103.97     32.24 o 
   1  16   8       88.41       96.43     34.72 o 
   2  16   8      433.17      334.67    114.37 o 
   3  16   8      199.73      183.51     72.98 o 
   4  16   8      107.00       87.12     31.23 o 
   5  16   8       70.64       61.71     35.16 o 
  -4  17   8      662.90      645.90    130.78 o 
  -3  17   8      542.78      555.31    158.73 o 
  -2  17   8     2352.31     2269.77    100.27 o 
  -1  17   8     1502.18     1431.55     76.69 o 
   0  17   8       18.76       20.20     22.68 o 
   1  17   8      616.67      604.75    158.01 o 
   2  17   8     1390.29     1411.15     81.43 o 
   3  17   8     1745.62     1660.09     94.26 o 
  -2  18   8      328.10      308.50    105.51 o 
  -1  18   8      948.26      936.83     91.95 o 
   0  18   8     3574.43     3603.73    173.49 o 
   1  18   8     4686.17     4761.84    216.18 o 
 -10   1   9        4.64       10.50     19.85 o 
  -9   1   9      636.10      648.23    119.62 o 
  -8   1   9     5587.40     5905.52    179.86 o 
  -7   1   9     1645.46     1574.32     87.70 o 
  -6   1   9        6.59        9.96     14.69 o 
  -5   1   9     1720.45     1898.00     69.58 o 
  -4   1   9      238.73      261.97     27.46 o 
  -3   1   9    20864.26    22311.43    366.05 o 
  -2   1   9     4045.63     3942.82    112.98 o 
  -1   1   9     5093.42     5012.14    118.70 o 
   0   1   9     9890.04    10368.22    224.42 o 
   1   1   9      743.34      853.57     28.37 o 
   2   1   9     9655.69     9837.64     90.56 o 
   3   1   9     7757.09     7519.48    108.06 o 
   4   1   9     5093.66     4681.18    156.69 o 
   5   1   9      192.34      208.09     81.58 o 
   6   1   9      865.88      808.31     63.96 o 
   7   1   9     1325.46     1395.96     89.58 o 
   8   1   9       74.17       67.60     27.69 o 
   9   1   9      949.89     1060.50     72.22 o 
  10   1   9     1142.32     1227.38     71.57 o 
 -10   2   9     3138.42     3089.30    155.51 o 
  -9   2   9     1397.80     1438.40     98.47 o 
  -8   2   9      135.34      140.98     41.76 o 
  -7   2   9      228.01      218.33     55.66 o 
  -6   2   9     1465.43     1475.30     78.93 o 
  -5   2   9    16263.61    16708.06    508.04 o 
  -4   2   9     2265.41     2367.55     75.05 o 
  -3   2   9      961.19      912.66     36.47 o 
  -2   2   9      212.29      231.95     19.96 o 
  -1   2   9     3700.34     4002.13    200.16 o 
   0   2   9     7581.47     7405.88    180.95 o 
   1   2   9    13798.17    13279.63    265.73 o 
   2   2   9     2152.71     1581.09     44.92 o 
   3   2   9      306.94      409.36     24.51 o 
   4   2   9      414.15      340.79     41.37 o 
   5   2   9      963.75      836.41     48.98 o 
   6   2   9     8884.22     9081.14    218.81 o 
   7   2   9     4086.17     4173.13    134.86 o 
   8   2   9      128.43      172.66     65.87 o 
   9   2   9      194.05      216.30     84.11 o 
  10   2   9      623.42      573.67     65.73 o 
 -10   3   9      193.38      149.95     50.11 o 
  -9   3   9     1884.62     1748.87     97.53 o 
  -8   3   9     3669.95     3732.74    150.50 o 
  -7   3   9     2336.08     2401.53    115.18 o 
  -6   3   9      327.35      326.57     38.64 o 
  -5   3   9     2322.72     2303.55     77.43 o 
  -4   3   9      966.58     1001.04     56.99 o 
  -3   3   9      961.23      822.05     39.11 o 
  -2   3   9     8684.58     8352.03    161.15 o 
  -1   3   9    15476.66    15555.30    494.07 o 
   0   3   9     7195.33     7418.16    147.23 o 
   1   3   9     1165.32     1188.54     42.25 o 
   2   3   9        4.08       12.53      6.69 o 
   3   3   9     3226.26     2745.24     77.84 o 
   4   3   9    18304.12    17894.52    581.14 o 
   5   3   9     3964.40     3741.34    155.18 o 
   6   3   9      417.23      398.71     51.41 o 
   7   3   9       69.82      116.84     49.88 o 
   8   3   9      153.12      183.35     69.69 o 
   9   3   9     2096.85     2319.90    141.11 o 
  10   3   9     1732.06     1720.38    137.78 o 
 -10   4   9      228.86      227.95     83.51 o 
  -9   4   9       32.99       28.79     17.74 o 
  -8   4   9        4.96       18.91     12.89 o 
  -7   4   9     1075.52      999.02     51.48 o 
  -6   4   9       44.46       42.26     22.21 o 
  -5   4   9     3396.34     3013.50     78.29 o 
  -4   4   9     5366.87     5384.51    156.67 o 
  -3   4   9     1661.76     1746.50     58.03 o 
  -2   4   9      217.69      221.09     17.60 o 
  -1   4   9      131.53       83.18     17.94 o 
   0   4   9     5029.03     5061.57    158.04 o 
   1   4   9      681.25      574.66     19.52 o 
   2   4   9      515.99      535.30     19.64 o 
   3   4   9      372.87      490.32     20.88 o 
   4   4   9      138.37      133.18     46.96 o 
   5   4   9       20.84       20.23     13.57 o 
   6   4   9      344.02      389.51     69.28 o 
   7   4   9     2296.55     2177.59    116.78 o 
   8   4   9      294.02      316.40    107.19 o 
   9   4   9       42.23       57.07     33.34 o 
  10   4   9       61.54       55.34     39.44 o 
 -10   5   9       45.14       68.40     29.42 o 
  -9   5   9      967.08      887.71     65.96 o 
  -8   5   9      174.08      141.48     50.40 o 
  -7   5   9       70.23       76.45     24.40 o 
  -6   5   9      316.18      320.24     78.25 o 
  -5   5   9       50.85       53.16     22.59 o 
  -4   5   9      177.43      243.36     47.34 o 
  -3   5   9     1410.11     1214.28     50.55 o 
  -2   5   9     2417.43     2467.19     88.21 o 
  -1   5   9     4142.91     4032.51    131.19 o 
   0   5   9      383.77      393.26     12.29 o 
   1   5   9     2940.77     3245.44     72.52 o 
   2   5   9       18.36       35.77     11.42 o 
   3   5   9        4.17       12.38      9.12 o 
   4   5   9     1586.85     1536.11     80.85 o 
   5   5   9     1117.90     1174.95     64.59 o 
   6   5   9      169.92      148.16     53.43 o 
   7   5   9        0.21       15.05     15.83 o 
   8   5   9       47.59       43.76     25.25 o 
   9   5   9     1060.21      938.19    322.30 o 
 -10   6   9     2906.10     2922.02    147.21 o 
  -9   6   9       86.39       89.79     26.13 o 
  -8   6   9       16.88       18.70     17.43 o 
  -7   6   9      761.89      638.65     45.19 o 
  -6   6   9     4578.73     4829.73    230.81 o 
  -5   6   9    11195.03    11940.33    192.73 o 
  -4   6   9     1947.80     1865.34     69.11 o 
  -3   6   9     2033.45     1818.35     73.68 o 
  -2   6   9     5225.12     5674.91    127.31 o 
  -1   6   9      301.50      245.51     35.37 o 
   0   6   9     2696.97     2874.40     72.26 o 
   1   6   9    20149.13    21097.38    264.42 o 
   2   6   9     9994.43    10195.98    240.07 o 
   3   6   9      274.59      232.22     21.83 o 
   4   6   9      134.63      174.78     29.74 o 
   5   6   9     1072.03      997.44     58.14 o 
   6   6   9     5488.82     5456.84    157.10 o 
   7   6   9     2343.80     2336.93    153.04 o 
   8   6   9     1962.43     2074.29    188.07 o 
   9   6   9      273.67      281.26    140.93 o 
 -10   7   9       88.74       95.95     57.79 o 
  -9   7   9      526.87      494.56     82.82 o 
  -8   7   9     1332.77     1362.30     60.47 o 
  -7   7   9     6376.09     6345.13    195.72 o 
  -6   7   9     2202.15     2359.63    114.49 o 
  -5   7   9       49.05       39.16     17.81 o 
  -4   7   9        2.94       11.49      9.13 o 
  -3   7   9    11890.52    12585.83    405.22 o 
  -2   7   9    15353.42    15555.56    301.64 o 
  -1   7   9     9491.66    10223.78    340.10 o 
   0   7   9      118.46      123.04     37.09 o 
   1   7   9      256.44      263.43     16.41 o 
   2   7   9      699.52      564.42     28.13 o 
   3   7   9    13730.17    14058.23    192.87 o 
   4   7   9     9793.87     9789.50    248.02 o 
   5   7   9       12.81       30.01     14.55 o 
   6   7   9     1597.06     1481.07    103.80 o 
   7   7   9       12.10       28.19     30.56 o 
   8   7   9       28.72       30.45     35.08 o 
   9   7   9     3022.92     3068.66    220.47 o 
  -9   8   9      498.20      533.91     62.55 o 
  -8   8   9      204.03      176.06     72.67 o 
  -7   8   9      355.51      374.18     91.21 o 
  -6   8   9     1608.43     1500.31    110.51 o 
  -5   8   9     1832.05     1873.83    108.80 o 
  -4   8   9     6095.74     6196.59    222.70 o 
  -3   8   9     1986.69     1885.54     66.57 o 
  -2   8   9        9.60       23.20      9.98 o 
  -1   8   9      166.32      300.63     36.36 o 
   0   8   9     3955.23     4065.15    118.42 o 
   1   8   9    16619.85    16841.35    205.44 o 
   2   8   9     1063.23      961.76     29.66 o 
   3   8   9        1.43       18.00     10.41 o 
   4   8   9        1.43        5.30      7.00 o 
   5   8   9      217.50      269.27     39.03 o 
   6   8   9       23.56       32.87     26.11 o 
   7   8   9     1172.09     1261.83    143.30 o 
   8   8   9     1004.37      931.40    118.94 o 
   9   8   9      118.67      113.77     68.43 o 
  -9   9   9      249.77      202.25     78.95 o 
  -8   9   9      231.41      210.22     93.76 o 
  -7   9   9        6.15       26.70     18.01 o 
  -6   9   9     1273.85     1115.48     77.98 o 
  -5   9   9      401.82      420.74    119.95 o 
  -4   9   9     3680.97     3348.17    111.03 o 
  -3   9   9     2581.90     2544.08     91.96 o 
  -2   9   9       74.65       75.68     23.74 o 
  -1   9   9     1650.60     1695.51     88.49 o 
   0   9   9      164.33      169.58     29.29 o 
   1   9   9      101.08      128.22     23.13 o 
   2   9   9      107.00      108.19     26.06 o 
   3   9   9      131.40      138.30     40.20 o 
   4   9   9      132.65      140.65     16.12 o 
   5   9   9       26.35       26.03     12.07 o 
   6   9   9      200.59      203.74     88.44 o 
   7   9   9       14.55       15.63     24.49 o 
   8   9   9      317.98      255.80    138.61 o 
  -9  10   9      532.40      451.27    181.71 o 
  -8  10   9       22.58       20.92     29.14 o 
  -7  10   9        1.30       20.04     15.28 o 
  -6  10   9       32.25       38.48     23.38 o 
  -5  10   9     3603.75     3377.90    164.05 o 
  -4  10   9     2477.74     2198.52    161.07 o 
  -3  10   9        2.05        9.03      5.53 o 
  -2  10   9        0.26       12.40     11.80 o 
  -1  10   9      683.78      710.74     41.35 o 
   0  10   9     3059.64     2957.94    103.75 o 
   1  10   9     3874.87     3530.94    154.84 o 
   2  10   9      431.35      485.50     25.11 o 
   3  10   9      259.38      281.76     18.53 o 
   4  10   9       55.92       66.10     21.36 o 
   5  10   9      305.01      282.14    100.61 o 
   6  10   9     1266.91     1165.24     80.97 o 
   7  10   9     1787.45     1818.62    182.18 o 
   8  10   9      792.93      874.53     87.70 o 
  -8  11   9     5504.40     5327.83    373.20 o 
  -7  11   9     5974.48     5990.61    343.03 o 
  -6  11   9     1624.71     1719.27    109.07 o 
  -5  11   9       36.72       48.49     22.36 o 
  -4  11   9      440.79      426.48     86.60 o 
  -3  11   9     2683.45     2638.17    107.17 o 
  -2  11   9    14973.50    16278.60    367.91 o 
  -1  11   9     6910.82     6748.89    160.44 o 
   0  11   9     2327.08     2187.25     85.05 o 
   1  11   9      185.25      186.15     37.73 o 
   2  11   9      212.05      182.12     20.90 o 
   3  11   9     3537.52     3431.07     70.22 o 
   4  11   9    10579.30    10738.57    427.63 o 
   5  11   9     7198.77     6842.64    241.90 o 
   6  11   9     3929.02     3777.23    230.81 o 
   7  11   9       17.37       19.28     29.17 o 
   8  11   9      526.70      466.27    247.03 o 
  -8  12   9       52.23       38.47     44.88 o 
  -7  12   9        4.42        8.89     37.90 o 
  -6  12   9      944.16      836.57     61.86 o 
  -5  12   9     4050.96     4156.69    174.84 o 
  -4  12   9     4186.83     4114.36    157.39 o 
  -3  12   9      105.92      135.53     30.91 o 
  -2  12   9      169.56      154.81     20.42 o 
  -1  12   9       51.64       76.32     21.50 o 
   0  12   9     2786.64     2777.64    104.75 o 
   1  12   9     9451.96     9207.94    192.09 o 
   2  12   9     1937.47     2071.56     87.07 o 
   3  12   9     2063.15     2001.80     93.66 o 
   4  12   9        9.66        8.79     22.26 o 
   5  12   9      114.71      127.85     47.37 o 
   6  12   9     1703.96     1724.80    161.62 o 
   7  12   9     3320.84     3469.30    258.28 o 
  -7  13   9      491.40      506.83    171.90 o 
  -6  13   9       16.08       18.56     39.96 o 
  -5  13   9       45.11       44.62     25.93 o 
  -4  13   9      115.62      143.54     49.53 o 
  -3  13   9     1019.44     1051.82     61.95 o 
  -2  13   9     1943.09     1961.56     86.70 o 
  -1  13   9        2.46       11.87      6.83 o 
   0  13   9       77.13       71.31     21.86 o 
   1  13   9      341.78      330.47     37.66 o 
   2  13   9        8.79       18.91     12.15 o 
   3  13   9     1549.20     1501.58     81.83 o 
   4  13   9     2287.16     2238.86    119.23 o 
   5  13   9        1.27       14.62     20.42 o 
   6  13   9       32.38       20.54     24.92 o 
   7  13   9        4.03        9.29     23.31 o 
  -6  14   9       66.42       45.90     41.04 o 
  -5  14   9       58.20       63.22     41.77 o 
  -4  14   9      223.02      241.57     95.54 o 
  -3  14   9       21.71       26.15     15.38 o 
  -2  14   9      443.02      385.19     90.16 o 
  -1  14   9       71.71      103.34     32.22 o 
   0  14   9      162.36      155.96     45.48 o 
   1  14   9       26.45       60.46     19.87 o 
   2  14   9      961.58      936.47     58.04 o 
   3  14   9      255.49      225.62     58.59 o 
   4  14   9      609.66      613.44     66.72 o 
   5  14   9      252.11      308.11    112.10 o 
   6  14   9      116.17      128.22     64.51 o 
  -6  15   9     1510.67     1528.23    117.40 o 
  -5  15   9       28.56       21.01     28.24 o 
  -4  15   9      112.38      164.89     63.32 o 
  -3  15   9     3693.49     3809.14    151.77 o 
  -2  15   9     4421.07     4617.99    172.98 o 
  -1  15   9     3597.70     3666.62    135.61 o 
   0  15   9      564.22      558.86     58.70 o 
   1  15   9      233.30      149.21     38.20 o 
   2  15   9       28.91       45.70     27.71 o 
   3  15   9     1621.62     1566.90     65.72 o 
   4  15   9     1569.14     1515.86     86.49 o 
   5  15   9      498.04      457.81     89.83 o 
  -5  16   9     6524.90     6295.97    225.77 o 
  -4  16   9     4114.70     3996.37    233.50 o 
  -3  16   9     1169.13     1115.35     56.73 o 
  -2  16   9       41.20       64.12     29.73 o 
  -1  16   9      206.69      172.52     62.84 o 
   0  16   9     3166.38     3110.16    112.12 o 
   1  16   9     3561.50     4047.53    157.39 o 
   2  16   9     2807.25     2774.04    118.74 o 
   3  16   9      733.02      700.72     95.63 o 
   4  16   9      243.15      256.18    105.06 o 
  -3  17   9     1478.89     1382.67     72.33 o 
  -2  17   9     2749.04     2664.83    125.28 o 
  -1  17   9     2517.45     2466.24    124.70 o 
   0  17   9      430.20      332.44    125.76 o 
   1  17   9      319.28      275.22     97.91 o 
   2  17   9       51.70       30.19     24.77 o 
   3  17   9      968.14     1034.33     73.67 o 
   0  18   9      364.94      247.58    106.25 o 
 -10   0  10     3848.15     4310.54    207.44 o 
  -9   0  10     2266.57     2373.46    147.78 o 
  -8   0  10      146.07       95.70     45.18 o 
  -7   0  10      192.83      214.40     73.44 o 
  -6   0  10      364.52      283.93     91.76 o 
  -5   0  10    22407.03    23284.45    540.30 o 
  -4   0  10    56499.51    57305.25    672.72 o 
  -3   0  10    21410.19    23516.69    517.95 o 
  -2   0  10     9034.47     9773.59    238.63 o 
  -1   0  10      799.63      718.26     53.50 o 
   0   0  10     7269.12     7083.80    160.45 o 
   1   0  10    11182.22    12035.41    343.10 o 
   2   0  10    26898.04    28051.23    964.54 o 
   3   0  10     5109.01     5493.48    239.04 o 
   4   0  10      763.13      613.65     63.04 o 
   5   0  10     2823.84     2786.91    193.33 o 
   6   0  10      909.89      883.32    111.79 o 
   7   0  10    14419.73    14737.19    438.54 o 
   8   0  10     6177.10     5875.63    284.31 o 
   9   0  10     1197.01     1257.99     95.24 o 
  10   0  10     1015.77     1079.96    116.83 o 
 -10   1  10       22.65       22.99     24.67 o 
  -9   1  10      169.89      178.80     63.87 o 
  -8   1  10     3062.23     2852.41    126.45 o 
  -7   1  10     6996.72     6972.56    174.10 o 
  -6   1  10      450.00      491.30     42.50 o 
  -5   1  10      275.07      313.37     43.28 o 
  -4   1  10     4812.26     4667.25     97.49 o 
  -3   1  10       23.46       15.68      9.11 o 
  -2   1  10     3129.16     2553.47    113.57 o 
  -1   1  10     9145.41     9199.15    386.02 o 
   0   1  10    13541.41    13746.65    284.99 o 
   1   1  10     7991.42     8586.18    197.92 o 
   2   1  10       90.58       79.49     18.63 o 
   3   1  10     3190.71     3054.63     93.46 o 
   4   1  10     6188.61     5287.45    142.04 o 
   5   1  10     2358.99     2443.93    109.24 o 
   6   1  10      324.22      427.89     66.08 o 
   7   1  10       19.56       45.05     27.15 o 
   8   1  10      318.27      352.00    123.01 o 
   9   1  10     1324.24     1278.12     83.20 o 
  10   1  10     1404.34     1324.86     84.38 o 
 -10   2  10      225.60      239.24     82.61 o 
  -9   2  10      104.85       94.62     29.19 o 
  -8   2  10       67.60       57.15     21.32 o 
  -7   2  10       92.55       94.42     31.95 o 
  -6   2  10     3729.66     3595.07    149.08 o 
  -5   2  10      431.24      515.96     49.99 o 
  -4   2  10      701.12      682.44     43.74 o 
  -3   2  10      571.80      569.28     29.74 o 
  -2   2  10       19.05       35.42     14.92 o 
  -1   2  10     1876.06     2102.69    104.70 o 
   0   2  10     1325.86     1300.93     53.27 o 
   1   2  10      645.38      656.69     35.01 o 
   2   2  10     1224.32     1436.46     46.74 o 
   3   2  10      710.79      709.38     46.18 o 
   4   2  10      216.72      256.01     90.31 o 
   5   2  10       24.38       58.92     26.52 o 
   6   2  10        4.22       18.21     24.51 o 
   7   2  10     1102.95     1177.35     98.96 o 
   8   2  10      582.62      593.43     62.22 o 
   9   2  10       95.21       87.40     37.32 o 
  10   2  10       66.38      106.24     55.91 o 
 -10   3  10        3.18       14.91     18.44 o 
  -9   3  10      125.07      120.29     38.12 o 
  -8   3  10      806.24      940.11     53.68 o 
  -7   3  10     1707.13     1726.48    104.46 o 
  -6   3  10      225.66      182.28     48.39 o 
  -5   3  10       82.06      154.27     39.17 o 
  -4   3  10      742.45      831.93     48.29 o 
  -3   3  10       11.63       32.63     12.83 o 
  -2   3  10     2512.38     2372.67     79.98 o 
  -1   3  10     3875.30     3627.18     93.36 o 
   0   3  10     6851.97     6982.22    106.80 o 
   1   3  10     1748.13     1873.28     56.28 o 
   2   3  10      584.08      637.64     24.90 o 
   3   3  10       13.58       48.73     12.70 o 
   4   3  10     4613.83     5101.61    185.43 o 
   5   3  10      364.29      404.46     58.99 o 
   6   3  10     1352.61     1387.31     93.84 o 
   7   3  10     2020.75     1827.05     94.78 o 
   8   3  10      317.49      252.90     96.93 o 
   9   3  10       36.02       62.54     26.54 o 
  10   3  10      318.22      323.66    178.09 o 
 -10   4  10     2410.64     2352.97    124.62 o 
  -9   4  10      546.04      575.76     57.16 o 
  -8   4  10     2154.64     2317.74    135.71 o 
  -7   4  10        0.51       21.46     19.41 o 
  -6   4  10      619.37      575.37     49.07 o 
  -5   4  10    13302.85    13326.50    267.06 o 
  -4   4  10     8188.16     8485.58    256.18 o 
  -3   4  10     5777.29     5756.12    130.81 o 
  -2   4  10     1260.08     1272.38     51.22 o 
  -1   4  10       25.43       55.34     13.71 o 
   0   4  10     1160.99     1184.75     55.83 o 
   1   4  10    10695.87    10462.15    300.42 o 
   2   4  10    20699.04    19546.56    271.00 o 
   3   4  10       44.54       51.34     17.56 o 
   4   4  10     3920.41     3661.66    163.33 o 
   5   4  10       68.34       68.41     29.21 o 
   6   4  10     2449.90     2339.18    133.77 o 
   7   4  10     3985.21     3957.07    164.65 o 
   8   4  10     1653.92     1577.58    104.83 o 
   9   4  10     1341.10     1437.64    110.20 o 
 -10   5  10       35.26       43.47     22.96 o 
  -9   5  10       59.79       60.21     25.93 o 
  -8   5  10     2396.42     2517.48    119.90 o 
  -7   5  10     9658.45    10162.56    316.14 o 
  -6   5  10     7832.88     7918.37    293.70 o 
  -5   5  10      690.31      705.16     38.15 o 
  -4   5  10       86.98      160.12     29.28 o 
  -3   5  10      927.41      856.56     38.14 o 
  -2   5  10    16056.00    17401.79    484.77 o 
  -1   5  10     4289.00     3654.71    100.53 o 
   0   5  10     1716.47     1524.25     62.36 o 
   1   5  10     5482.41     5387.56     85.44 o 
   2   5  10     6638.71     7130.74    213.56 o 
   3   5  10     3519.56     3611.52    107.53 o 
   4   5  10    32349.95    32317.99    500.76 o 
   5   5  10    12767.64    11765.19    659.03 o 
   6   5  10     2732.70     2470.82    137.29 o 
   7   5  10     1592.79     1556.83     73.09 o 
   8   5  10       84.28       73.29     31.19 o 
   9   5  10      943.77      993.48     90.62 o 
 -10   6  10      859.79      883.61     69.24 o 
  -9   6  10     1457.71     1442.98     63.48 o 
  -8   6  10      899.45      847.87     63.89 o 
  -7   6  10        0.77       13.79     11.22 o 
  -6   6  10     1447.29     1437.45     84.56 o 
  -5   6  10     4569.02     4266.94    144.32 o 
  -4   6  10     8311.60     8509.07    159.16 o 
  -3   6  10      275.58      282.99     29.67 o 
  -2   6  10      164.44      200.61     45.93 o 
  -1   6  10      135.88      313.53     80.20 o 
   0   6  10     4440.07     4642.91    109.33 o 
   1   6  10     8540.97     8190.45    169.24 o 
   2   6  10     3930.00     4136.41    130.49 o 
   3   6  10        2.28       25.62     15.45 o 
   4   6  10     4549.48     4470.24    126.97 o 
   5   6  10      111.79      108.73     37.60 o 
   6   6  10     1499.37     1510.26    103.89 o 
   7   6  10      630.30      639.11     49.85 o 
   8   6  10      362.18      412.24    179.48 o 
   9   6  10      666.33      723.62     76.95 o 
  -9   7  10      108.10      104.14     41.61 o 
  -8   7  10       49.15       49.72     18.49 o 
  -7   7  10      880.36      851.05     49.38 o 
  -6   7  10       48.98       61.83     24.72 o 
  -5   7  10      207.05      251.41     76.83 o 
  -4   7  10     2849.31     2611.37    117.63 o 
  -3   7  10       42.27       55.42     21.51 o 
  -2   7  10      139.57      208.97     61.06 o 
  -1   7  10      226.29      302.38     80.24 o 
   0   7  10      564.94      513.67     32.62 o 
   1   7  10      175.03      160.87     21.73 o 
   2   7  10       87.13       76.70     17.58 o 
   3   7  10        0.46       10.91     10.18 o 
   4   7  10      458.68      367.67     33.98 o 
   5   7  10       92.01       93.88     38.21 o 
   6   7  10       11.83       19.37     22.76 o 
   7   7  10       42.10       49.78     28.76 o 
   8   7  10       31.00       44.45     30.35 o 
   9   7  10        3.36       22.20     29.93 o 
  -9   8  10      331.47      338.38     51.97 o 
  -8   8  10       86.48       81.48     32.71 o 
  -7   8  10        0.97       13.60     14.02 o 
  -6   8  10       16.63       21.93     16.32 o 
  -5   8  10     3673.98     3603.36    122.78 o 
  -4   8  10     6915.76     7130.05    158.68 o 
  -3   8  10     1297.77     1296.75     89.39 o 
  -2   8  10     1670.92     1671.11     69.33 o 
  -1   8  10       59.47       87.68     20.48 o 
   0   8  10      799.36      779.33     34.83 o 
   1   8  10     2706.46     2617.78     71.62 o 
   2   8  10     4910.15     4590.03    110.02 o 
   3   8  10      948.28      838.41     32.51 o 
   4   8  10      102.05      184.73     29.10 o 
   5   8  10       98.17       94.41     39.79 o 
   6   8  10      902.05      854.92     80.79 o 
   7   8  10      677.91      573.86    103.33 o 
   8   8  10     1705.28     1784.58    115.74 o 
   9   8  10      561.65      662.75    122.46 o 
  -9   9  10      186.11      137.15     79.88 o 
  -8   9  10     2896.48     2911.20    205.10 o 
  -7   9  10     2859.24     2947.10    134.80 o 
  -6   9  10     3065.09     3240.49    198.41 o 
  -5   9  10     1192.84     1172.04     69.81 o 
  -4   9  10        8.79       14.30      9.93 o 
  -3   9  10     1957.80     1983.14    114.08 o 
  -2   9  10    13858.90    15182.61    578.21 o 
  -1   9  10     8875.14     9393.61    167.90 o 
   0   9  10     2496.62     2598.38     85.77 o 
   1   9  10      784.39      697.08     25.82 o 
   2   9  10      616.68      602.12     22.62 o 
   3   9  10      760.33      769.89     30.07 o 
   4   9  10     3169.74     3319.50    113.94 o 
   5   9  10     4745.58     4826.38    176.90 o 
   6   9  10     1230.54     1324.98    122.17 o 
   7   9  10      314.06      416.10    143.50 o 
   8   9  10        5.05       22.69     28.77 o 
  -8  10  10     1443.16     1586.02    148.24 o 
  -7  10  10       89.96       79.10     32.45 o 
  -6  10  10      683.31      608.16     65.85 o 
  -5  10  10    10520.98    11184.76    339.82 o 
  -4  10  10     4383.39     4377.12    100.65 o 
  -3  10  10      145.36      187.24     61.79 o 
  -2  10  10      863.32      918.98     42.36 o 
  -1  10  10      617.56      628.48     49.38 o 
   0  10  10     1434.47     1441.96     62.39 o 
   1  10  10     8495.42     8504.66    131.22 o 
   2  10  10     4905.71     4941.89     98.46 o 
   3  10  10      512.32      487.82     31.70 o 
   4  10  10     3211.09     2964.56    125.09 o 
   5  10  10       31.45       61.64     31.07 o 
   6  10  10     1254.89     1077.83     76.98 o 
   7  10  10     2128.45     2262.53    181.41 o 
   8  10  10     1601.81     1499.84    105.99 o 
  -8  11  10      314.75      256.23    118.59 o 
  -7  11  10        7.37       17.45     51.35 o 
  -6  11  10       49.69       49.71     30.01 o 
  -5  11  10       40.12       70.92     52.11 o 
  -4  11  10       94.35       88.38     32.03 o 
  -3  11  10       64.97       75.35     24.65 o 
  -2  11  10     1860.23     1785.98     89.54 o 
  -1  11  10     2289.99     2346.05    103.05 o 
   0  11  10     1162.10     1115.80     39.86 o 
   1  11  10      209.44      179.70     28.49 o 
   2  11  10       25.01       42.94     19.11 o 
   3  11  10        1.84        4.58     16.30 o 
   4  11  10      672.93      692.25     70.84 o 
   5  11  10     1701.33     1810.75    118.28 o 
   6  11  10        0.80        5.68     35.84 o 
   7  11  10      172.57      151.44     72.11 o 
  -7  12  10      267.02      204.04     94.53 o 
  -6  12  10      445.76      363.90     79.08 o 
  -5  12  10       13.37        0.82     27.73 o 
  -4  12  10      641.67      597.15     94.53 o 
  -3  12  10     1027.37     1014.86     63.38 o 
  -2  12  10      347.57      405.02     74.37 o 
  -1  12  10        1.83       13.43     11.99 o 
   0  12  10     2892.65     2759.20    103.10 o 
   1  12  10     3807.44     3662.22     96.76 o 
   2  12  10      147.49      178.43     34.30 o 
   3  12  10       34.50       65.25     28.91 o 
   4  12  10      423.47      457.49     79.19 o 
   5  12  10      285.71      309.62     48.18 o 
   6  12  10       24.75       33.75     41.33 o 
   7  12  10      784.85      721.06     97.81 o 
  -7  13  10      912.20      743.65    238.17 o 
  -6  13  10      211.06      192.06    146.14 o 
  -5  13  10       16.61       16.13     24.58 o 
  -4  13  10        3.31       17.26     18.80 o 
  -3  13  10        5.11       20.29     24.83 o 
  -2  13  10     3033.56     3274.32    148.98 o 
  -1  13  10     3202.18     3270.14    147.97 o 
   0  13  10      997.46      983.36     52.87 o 
   1  13  10     1818.69     1805.45     92.82 o 
   2  13  10        8.97       11.17     11.06 o 
   3  13  10     1737.62     1794.63    104.25 o 
   4  13  10      350.64      464.62    105.97 o 
   5  13  10      120.14      129.02     49.79 o 
   6  13  10      705.29      672.34     89.68 o 
  -6  14  10      117.68       81.74     52.44 o 
  -5  14  10     2322.58     2447.28    177.63 o 
  -4  14  10     3975.28     3756.05    146.80 o 
  -3  14  10      703.14      719.22     52.76 o 
  -2  14  10       59.45       64.00     24.88 o 
  -1  14  10      226.40      256.65     72.11 o 
   0  14  10     1084.23     1086.57     59.85 o 
   1  14  10     6381.75     6089.01    187.75 o 
   2  14  10     6533.96     7222.81    272.97 o 
   3  14  10     2378.67     2354.01     95.32 o 
   4  14  10     1722.79     1824.95    107.87 o 
   5  14  10       23.88       31.82     19.76 o 
   6  14  10     1148.53     1145.16     71.30 o 
  -5  15  10      487.29      405.68    166.45 o 
  -4  15  10      804.66      650.78     69.78 o 
  -3  15  10       58.61       42.81     20.29 o 
  -2  15  10     3969.51     3928.11    165.84 o 
  -1  15  10     3303.04     3218.61    129.54 o 
   0  15  10       49.57       84.73     31.16 o 
   1  15  10      110.00      115.28     45.88 o 
   2  15  10       41.25       44.55     23.39 o 
   3  15  10      954.02      990.73    112.99 o 
   4  15  10     1938.13     1906.10     96.80 o 
   5  15  10     1660.58     1577.93    139.59 o 
  -4  16  10        3.04       12.64     19.55 o 
  -3  16  10      263.59      255.21     72.62 o 
  -2  16  10      117.16       99.87     35.12 o 
  -1  16  10       98.87       83.97     32.44 o 
   0  16  10       15.82       23.01     14.92 o 
   1  16  10      215.20      185.89     77.95 o 
   2  16  10        0.46       14.84     29.46 o 
   3  16  10      222.83      245.89    117.37 o 
   4  16  10       76.49       65.54     38.44 o 
  -3  17  10      169.06      137.83     54.86 o 
  -2  17  10      814.94      796.04     54.21 o 
  -1  17  10     1291.91     1257.09     60.23 o 
   0  17  10     1027.92      963.65     62.92 o 
   1  17  10      133.76       82.61     38.13 o 
   2  17  10        1.81       13.02     22.88 o 
 -10   1  11      285.96      208.44     78.81 o 
  -9   1  11       20.12       26.32     19.22 o 
  -8   1  11        5.69       23.08     17.65 o 
  -7   1  11      117.17      160.49     50.56 o 
  -6   1  11     4839.86     4778.18    120.86 o 
  -5   1  11     3273.99     3502.11    118.20 o 
  -4   1  11      140.45      190.02     37.18 o 
  -3   1  11      558.71      579.41     33.54 o 
  -2   1  11      448.08      358.99     31.81 o 
  -1   1  11     8588.12     8784.90    191.97 o 
   0   1  11    10153.32    10366.02    409.40 o 
   1   1  11     1748.23     1552.44     64.99 o 
   2   1  11      648.25      542.52     21.68 o 
   3   1  11      126.80      136.74     23.09 o 
   4   1  11     3159.26     3031.20    121.93 o 
   5   1  11     1756.80     1707.82    127.82 o 
   6   1  11      719.11      681.65     50.56 o 
   7   1  11     3437.82     3217.06    160.59 o 
   8   1  11     1264.91     1133.21     71.90 o 
   9   1  11      192.50      161.22     78.82 o 
 -10   2  11     3222.66     3179.61    161.06 o 
  -9   2  11     2711.75     2660.41    120.87 o 
  -8   2  11     1599.26     1609.48     69.45 o 
  -7   2  11     2499.78     2532.04    122.49 o 
  -6   2  11     1687.11     1711.89    100.93 o 
  -5   2  11     3011.63     2830.91    100.23 o 
  -4   2  11    12698.68    12320.67    181.96 o 
  -3   2  11     1371.09     1394.60     75.51 o 
  -2   2  11    11826.85    13791.28    541.64 o 
  -1   2  11      834.40      781.19     43.05 o 
   0   2  11      543.34      611.89     29.52 o 
   1   2  11     3316.45     3595.94    158.08 o 
   2   2  11     9392.49     8862.34    146.90 o 
   3   2  11     5376.65     4677.68    109.29 o 
   4   2  11     4348.84     3791.80    189.55 o 
   5   2  11     7440.37     7312.06    185.61 o 
   6   2  11       81.05       90.80     38.24 o 
   7   2  11     1033.64     1167.98     84.80 o 
   8   2  11     1422.41     1533.64     91.30 o 
   9   2  11      472.59      555.66    153.19 o 
 -10   3  11        2.30       23.26     20.40 o 
  -9   3  11      248.74      296.91    103.90 o 
  -8   3  11      188.65      145.59     45.42 o 
  -7   3  11     3961.42     4084.74    137.52 o 
  -6   3  11      326.12      407.30     58.32 o 
  -5   3  11       13.75       28.26     12.39 o 
  -4   3  11     2062.45     1920.70     67.51 o 
  -3   3  11      164.34      142.15     19.51 o 
  -2   3  11     5426.53     5631.40    170.54 o 
  -1   3  11     5767.21     5500.47    183.03 o 
   0   3  11    11240.60    11582.64    324.12 o 
   1   3  11     3039.20     2709.21    111.88 o 
   2   3  11     3320.48     3200.03     80.29 o 
   3   3  11      135.07      130.12     18.92 o 
   4   3  11     7794.24     7900.26    349.79 o 
   5   3  11     7118.63     7323.97    195.36 o 
   6   3  11      590.14      658.92     48.62 o 
   7   3  11      183.01      276.43     79.23 o 
   8   3  11      992.05     1007.86     74.64 o 
   9   3  11       27.28       29.21     22.29 o 
 -10   4  11     1219.99     1294.74     66.27 o 
  -9   4  11      948.44     1016.10     57.26 o 
  -8   4  11      939.53      937.99     58.77 o 
  -7   4  11      211.63      283.03     63.83 o 
  -6   4  11      165.82      182.24     57.85 o 
  -5   4  11       67.61       47.95     19.36 o 
  -4   4  11     2826.22     2987.03    105.78 o 
  -3   4  11     1035.98      989.01     49.29 o 
  -2   4  11      765.77      675.61     48.30 o 
  -1   4  11     2160.59     2179.99     53.35 o 
   0   4  11       19.50       38.41     14.02 o 
   1   4  11     4118.14     3651.55    252.72 o 
   2   4  11      150.82      135.30     26.94 o 
   3   4  11      128.80      140.11     48.51 o 
   4   4  11       19.09       65.90     25.35 o 
   5   4  11      683.81      586.90     45.26 o 
   6   4  11      226.91      223.33     51.12 o 
   7   4  11       74.20       81.30     44.71 o 
   8   4  11     1366.26     1369.08     89.90 o 
   9   4  11        4.00       19.75     30.54 o 
 -10   5  11       63.50       49.74     27.00 o 
  -9   5  11      139.37      119.66     47.59 o 
  -8   5  11      144.80      174.97     59.73 o 
  -7   5  11        9.24       12.28     13.26 o 
  -6   5  11       47.24       35.62     16.31 o 
  -5   5  11     1434.77     1463.99     82.31 o 
  -4   5  11     3690.29     3871.89    128.25 o 
  -3   5  11       28.46       51.06     13.42 o 
  -2   5  11      643.68      573.31     46.68 o 
  -1   5  11     1699.26     1547.64     92.72 o 
   0   5  11     8261.04     8898.39    225.16 o 
   1   5  11      371.41      393.15     31.94 o 
   2   5  11       85.63       82.41     27.37 o 
   3   5  11     1532.72     1503.52     70.20 o 
   4   5  11      400.91      365.25     62.44 o 
   5   5  11       75.86       78.27     36.98 o 
   6   5  11      124.39      141.04     53.07 o 
   7   5  11     1614.43     1492.03     67.85 o 
   8   5  11        2.42       11.24     27.04 o 
   9   5  11        0.44        8.86     22.06 o 
  -9   6  11     2986.70     2908.40    107.86 o 
  -8   6  11     1419.55     1335.52     66.06 o 
  -7   6  11      437.01      450.47     40.21 o 
  -6   6  11        7.95       14.32     16.52 o 
  -5   6  11      236.06      266.96     66.00 o 
  -4   6  11     5848.86     6306.78    109.38 o 
  -3   6  11     4344.81     4343.49    145.87 o 
  -2   6  11     2668.52     2502.87    106.18 o 
  -1   6  11     3170.23     3125.78    124.52 o 
   0   6  11      193.88      228.23     12.18 o 
   1   6  11     6762.30     7070.76    134.43 o 
   2   6  11    21052.23    21559.52    308.88 o 
   3   6  11     2692.31     2335.62     82.96 o 
   4   6  11     3370.00     3178.32    151.27 o 
   5   6  11     4564.47     4628.70    153.41 o 
   6   6  11      208.38      164.93     54.12 o 
   7   6  11      897.97      845.90     67.52 o 
   8   6  11      812.70      820.57    108.89 o 
   9   6  11     2035.86     2215.06    175.22 o 
  -9   7  11       76.02       58.18     31.57 o 
  -8   7  11     2214.26     2194.93     89.69 o 
  -7   7  11     4121.71     3828.59    180.63 o 
  -6   7  11     2795.37     2913.92    120.56 o 
  -5   7  11      295.90      278.88     28.53 o 
  -4   7  11     2718.54     2677.30    113.89 o 
  -3   7  11      365.94      325.53     76.19 o 
  -2   7  11     6114.38     5996.46    117.68 o 
  -1   7  11    10188.49    10681.61    195.03 o 
   0   7  11     3981.72     3761.85    124.26 o 
   1   7  11      728.32      761.76     37.89 o 
   2   7  11     3896.52     3899.17    102.14 o 
   3   7  11      254.11      237.80     30.81 o 
   4   7  11     2077.17     2134.01     89.18 o 
   5   7  11     2181.36     2406.68    127.78 o 
   6   7  11     3108.92     3432.72    145.98 o 
   7   7  11     2413.86     2220.21    132.91 o 
   8   7  11      161.92      155.94     79.43 o 
   9   7  11      157.46      123.64     64.72 o 
  -9   8  11      752.73      703.52     70.49 o 
  -8   8  11        5.00       28.84     25.97 o 
  -7   8  11      200.95      253.43     89.29 o 
  -6   8  11      201.20      197.72     53.21 o 
  -5   8  11      962.02     1006.25    103.74 o 
  -4   8  11    11635.97    11558.39    526.07 o 
  -3   8  11     3728.49     3793.80    190.99 o 
  -2   8  11        5.37       15.37     11.41 o 
  -1   8  11     1356.99     1268.08     59.40 o 
   0   8  11      127.53      127.66     36.65 o 
   1   8  11     1967.95     1957.11     46.43 o 
   2   8  11     2000.24     1844.49     77.40 o 
   3   8  11        8.17       26.27      9.99 o 
   4   8  11      493.18      479.77     26.38 o 
   5   8  11      677.97      804.09     56.18 o 
   6   8  11      170.72      141.28     67.55 o 
   7   8  11     1509.53     1534.55    112.88 o 
   8   8  11      786.07      799.53    185.13 o 
  -9   9  11       13.51       30.81     25.95 o 
  -8   9  11      116.92      103.67     50.47 o 
  -7   9  11      764.76      701.43     71.56 o 
  -6   9  11        1.63       33.62     20.23 o 
  -5   9  11      141.36      132.10     62.41 o 
  -4   9  11     1741.08     1880.58    160.54 o 
  -3   9  11     1552.78     1485.19    105.41 o 
  -2   9  11      778.65      754.77     47.38 o 
  -1   9  11      447.93      464.43     74.59 o 
   0   9  11      459.72      512.20     37.56 o 
   1   9  11       45.99       33.37     11.84 o 
   2   9  11      703.99      651.22     26.68 o 
   3   9  11      334.75      391.75     25.47 o 
   4   9  11      780.90      734.97     37.64 o 
   5   9  11       54.41       71.53     29.56 o 
   6   9  11       53.85       53.39     50.43 o 
   7   9  11        0.25       14.65     38.11 o 
   8   9  11      221.88      195.31     85.56 o 
  -8  10  11     1168.76     1310.32    320.48 o 
  -7  10  11       70.72       41.21     27.73 o 
  -6  10  11        0.44        2.15     24.80 o 
  -5  10  11     1178.41     1141.51     79.86 o 
  -4  10  11     3007.23     2822.56    144.62 o 
  -3  10  11      124.84      142.14     48.07 o 
  -2  10  11     1195.77     1171.97     73.29 o 
  -1  10  11     1803.88     1804.06     89.31 o 
   0  10  11      119.38      150.43     40.05 o 
   1  10  11      611.22      487.90     30.34 o 
   2  10  11     1524.91     1322.92     72.03 o 
   3  10  11     3654.93     3548.04     97.70 o 
   4  10  11     3107.73     3174.39    129.33 o 
   5  10  11      264.53      250.70     89.40 o 
   6  10  11       10.64       29.87     40.06 o 
   7  10  11      138.78      179.82     83.68 o 
   8  10  11      447.51      446.19    206.63 o 
  -8  11  11      330.05      259.53     95.91 o 
  -7  11  11     5311.57     5334.47    219.32 o 
  -6  11  11     6536.41     6856.42    223.66 o 
  -5  11  11     1111.91     1219.08     69.20 o 
  -4  11  11     1013.95      894.84     74.51 o 
  -3  11  11        6.30       17.26     24.90 o 
  -2  11  11     4722.29     5196.93    134.64 o 
  -1  11  11     8674.51     8845.53    329.95 o 
   0  11  11     2491.56     2329.86    103.75 o 
   1  11  11     1245.64     1151.80     42.63 o 
   2  11  11     1458.81     1402.29     79.24 o 
   3  11  11      345.39      320.87     30.36 o 
   4  11  11     4905.69     4959.39    184.60 o 
   5  11  11     5513.19     5419.00    259.47 o 
   6  11  11     2799.78     2533.27    192.54 o 
   7  11  11      415.61      565.13    181.61 o 
  -7  12  11      442.89      410.11    142.45 o 
  -6  12  11       19.31       20.83     16.70 o 
  -5  12  11     1542.91     1412.90     75.82 o 
  -4  12  11    10392.91     9887.37    382.13 o 
  -3  12  11     1714.78     1446.94     90.01 o 
  -2  12  11      984.18     1121.00     63.40 o 
  -1  12  11     3044.03     3061.71    121.13 o 
   0  12  11      387.43      387.73     35.76 o 
   1  12  11     1478.27     1501.65     74.67 o 
   2  12  11     4147.53     4265.19    132.11 o 
   3  12  11     4867.58     4942.81    157.56 o 
   4  12  11      529.52      543.21     62.47 o 
   5  12  11      188.32      270.88     86.22 o 
   6  12  11       44.18       53.19     34.68 o 
   7  12  11     2893.83     2849.82    205.47 o 
  -7  13  11      974.17      849.21    175.12 o 
  -6  13  11       24.28       44.65     32.04 o 
  -5  13  11       23.30       32.79     28.36 o 
  -4  13  11      665.00      706.63    141.79 o 
  -3  13  11      351.16      340.33     92.93 o 
  -2  13  11      544.89      560.96     41.30 o 
  -1  13  11     2413.29     2481.29    128.71 o 
   0  13  11      544.18      525.84     47.03 o 
   1  13  11      825.02      735.90     49.63 o 
   2  13  11       67.68       95.06     35.33 o 
   3  13  11      373.30      317.23     51.71 o 
   4  13  11      128.43      138.62     48.56 o 
   5  13  11      312.07      327.86     51.52 o 
   6  13  11      299.13      251.86    134.89 o 
  -6  14  11       15.74       26.99     38.51 o 
  -5  14  11      517.99      385.15     52.75 o 
  -4  14  11      480.75      374.61    108.91 o 
  -3  14  11      120.82      101.83     33.77 o 
  -2  14  11       45.61       54.07     21.03 o 
  -1  14  11      529.43      532.99     58.82 o 
   0  14  11      304.16      298.85     58.35 o 
   1  14  11      224.99      203.63     65.16 o 
   2  14  11        4.43       11.47     35.45 o 
   3  14  11      115.93      122.62     63.02 o 
   4  14  11       12.33       19.20     34.86 o 
   5  14  11       23.40       26.28     24.02 o 
  -5  15  11       77.42      123.98     73.31 o 
  -4  15  11       42.16       47.77     29.34 o 
  -3  15  11       88.18       75.06     28.22 o 
  -2  15  11      896.43      902.54     71.50 o 
  -1  15  11     1348.92     1318.72     76.22 o 
   0  15  11     1816.65     1785.52     90.42 o 
   1  15  11     1012.18     1069.63     90.84 o 
   2  15  11     1371.69     1179.17     91.30 o 
   3  15  11      411.12      438.15     69.56 o 
   4  15  11     1923.06     1967.78    103.34 o 
  -4  16  11     4958.79     5146.68    272.94 o 
  -3  16  11     7942.55     7680.40    341.15 o 
  -2  16  11     4120.50     4255.83    192.73 o 
  -1  16  11      717.59      794.33     98.11 o 
   0  16  11       23.18       22.62     15.99 o 
   1  16  11     2045.04     1986.03     85.85 o 
   2  16  11     3174.45     3175.86    168.09 o 
   3  16  11     1463.45     1478.64    135.21 o 
  -2  17  11     1244.39     1202.98     67.10 o 
  -1  17  11     1828.66     1835.59    108.78 o 
   0  17  11     2242.64     2130.47    121.38 o 
   1  17  11      534.20      462.17    188.18 o 
 -10   0  12     1471.54     1500.53    128.41 o 
  -9   0  12     1983.77     2326.90    174.47 o 
  -8   0  12     2971.58     2894.49    298.47 o 
  -7   0  12     8510.71     8442.73    416.05 o 
  -6   0  12     9926.37    10109.66    311.33 o 
  -5   0  12      113.77       95.60     44.99 o 
  -4   0  12    18892.49    20401.42    553.45 o 
  -3   0  12    16305.52    18738.34    540.37 o 
  -2   0  12     2955.02     2548.68    555.84 o 
  -1   0  12     7471.36     6429.94    240.76 o 
   0   0  12        3.86       22.85     18.41 o 
   1   0  12      500.32      417.25     61.49 o 
   2   0  12     7950.03     8147.48    234.23 o 
   3   0  12     2494.56     2479.37    122.81 o 
   4   0  12       78.29       94.55     46.23 o 
   5   0  12     4580.16     4224.26    227.04 o 
   6   0  12     2285.72     2179.12    209.61 o 
   7   0  12     1944.34     1847.69    222.43 o 
   8   0  12     2515.62     2355.69    253.18 o 
   9   0  12      969.61      988.87    111.63 o 
 -10   1  12      308.06      291.33    124.73 o 
  -9   1  12      592.60      551.78     71.96 o 
  -8   1  12      308.45      295.87     69.07 o 
  -7   1  12     1419.03     1329.38     81.53 o 
  -6   1  12    15788.27    16332.36    376.45 o 
  -5   1  12     1577.30     1661.04     90.16 o 
  -4   1  12     4867.02     5147.57    147.49 o 
  -3   1  12     2239.63     2034.28     77.87 o 
  -2   1  12     2412.67     2727.75     88.51 o 
  -1   1  12     2787.93     2506.02     66.81 o 
   0   1  12     4157.33     4111.02    142.17 o 
   1   1  12     8571.04     8338.02    175.46 o 
   2   1  12     5537.23     5898.60    207.82 o 
   3   1  12     7336.96     7346.24    157.82 o 
   4   1  12     2837.66     2672.55    149.40 o 
   5   1  12     4736.66     4286.42    239.45 o 
   6   1  12     2243.53     2235.12    157.61 o 
   7   1  12     1701.36     1786.53    154.74 o 
   8   1  12     1208.83     1237.53     80.67 o 
   9   1  12      240.96      204.37    138.81 o 
 -10   2  12        3.79       19.03     17.75 o 
  -9   2  12      835.47      777.72     66.98 o 
  -8   2  12      191.07      206.86     61.56 o 
  -7   2  12     3505.44     3764.68    127.29 o 
  -6   2  12       61.73       98.24     33.06 o 
  -5   2  12     1659.95     2036.99    101.75 o 
  -4   2  12        9.27       24.67     11.56 o 
  -3   2  12      334.93      387.91     33.57 o 
  -2   2  12       46.08       26.04     17.00 o 
  -1   2  12     4960.36     4879.77     90.12 o 
   0   2  12        0.08       10.65     11.06 o 
   1   2  12     1200.33     1132.27     65.59 o 
   2   2  12      145.66      138.10     29.88 o 
   3   2  12      195.75      193.52     26.43 o 
   4   2  12       41.05       40.30     16.64 o 
   5   2  12      112.69      114.38     55.85 o 
   6   2  12       18.50       16.05     20.97 o 
   7   2  12      596.80      454.22     73.80 o 
   8   2  12      141.77      115.70     47.28 o 
   9   2  12       59.91       82.32     59.93 o 
 -10   3  12      254.22      194.52     83.30 o 
  -9   3  12      772.08      830.09     57.79 o 
  -8   3  12       68.35       99.09     31.74 o 
  -7   3  12     1951.62     2018.31    100.67 o 
  -6   3  12       81.13       93.68     30.66 o 
  -5   3  12      380.34      360.00     61.71 o 
  -4   3  12        1.35       10.64     17.94 o 
  -3   3  12       32.79       29.97     11.99 o 
  -2   3  12      191.93      175.45     14.01 o 
  -1   3  12     3415.73     3283.78     89.48 o 
   0   3  12     4335.38     4380.28    239.31 o 
   1   3  12       11.48       53.50     21.20 o 
   2   3  12     1881.74     1799.49     43.04 o 
   3   3  12      419.45      476.71     64.69 o 
   4   3  12     2953.84     2281.07    233.93 o 
   5   3  12      457.90      531.23     46.68 o 
   6   3  12       65.31       67.79     32.61 o 
   7   3  12      368.09      380.98     54.77 o 
   8   3  12      410.57      461.52     74.85 o 
   9   3  12      142.97      141.83     61.98 o 
 -10   4  12     1153.25     1098.32     61.61 o 
  -9   4  12     2046.18     2012.66     87.83 o 
  -8   4  12     1931.48     1947.01    114.19 o 
  -7   4  12     1336.90     1573.66     91.80 o 
  -6   4  12      595.90      634.08     47.73 o 
  -5   4  12       58.02       88.76     26.49 o 
  -4   4  12     5860.08     5831.30    127.92 o 
  -3   4  12     8574.17     8317.53    322.73 o 
  -2   4  12     5186.63     5428.45    105.70 o 
  -1   4  12     1867.44     1881.71     54.80 o 
   0   4  12     1089.42     1120.36     70.99 o 
   1   4  12      292.90      230.22     35.69 o 
   2   4  12     4401.75     4524.44    128.16 o 
   3   4  12     4154.05     3837.84    120.45 o 
   4   4  12     3009.11     2882.66    158.40 o 
   5   4  12     6212.14     6329.44    272.80 o 
   6   4  12      337.32      327.23     52.49 o 
   7   4  12     1133.74     1031.66     68.87 o 
   8   4  12     1439.54     1393.45     74.45 o 
   9   4  12     1104.68     1181.87     96.59 o 
  -9   5  12     1091.49     1216.98     75.27 o 
  -8   5  12      276.77      213.39     77.69 o 
  -7   5  12     4093.91     4111.05    133.64 o 
  -6   5  12     2274.00     2456.67    115.01 o 
  -5   5  12     2050.10     2017.87     85.50 o 
  -4   5  12     5352.60     5473.86    155.80 o 
  -3   5  12     4306.29     4182.47    120.31 o 
  -2   5  12      582.24      521.11     57.91 o 
  -1   5  12     4144.60     4211.79    129.71 o 
   0   5  12    11479.53    11951.98    235.90 o 
   1   5  12    15926.45    16820.09    932.25 o 
   2   5  12     8975.51     9075.31    287.36 o 
   3   5  12     4125.77     3971.74    194.16 o 
   4   5  12     1831.27     1900.89    115.86 o 
   5   5  12     6939.92     6712.39    189.61 o 
   6   5  12     5439.93     5481.56    192.95 o 
   7   5  12     3241.26     3148.74    151.61 o 
   8   5  12      961.43     1012.07     89.53 o 
   9   5  12      145.35      105.65     48.26 o 
  -9   6  12      817.75      715.15     57.62 o 
  -8   6  12      995.29      916.41     52.61 o 
  -7   6  12     2368.92     2218.56    140.46 o 
  -6   6  12      241.75      205.98     33.40 o 
  -5   6  12     1759.30     1788.40    101.89 o 
  -4   6  12     2382.63     2235.71     97.52 o 
  -3   6  12     3679.16     3381.45    149.53 o 
  -2   6  12      580.93      621.62     80.79 o 
  -1   6  12     1084.02     1117.76     54.79 o 
   0   6  12     2817.80     2968.73     69.19 o 
   1   6  12     3317.60     3573.55    117.27 o 
   2   6  12     7329.70     7083.21    148.51 o 
   3   6  12      909.21      920.58     47.88 o 
   4   6  12     2287.71     2295.37    110.05 o 
   5   6  12      993.72      926.42     56.09 o 
   6   6  12     1007.81      909.54     52.92 o 
   7   6  12       98.73       93.40     52.83 o 
   8   6  12      805.37      709.66    143.70 o 
  -9   7  12        8.24       23.09     21.58 o 
  -8   7  12      230.41      193.55     66.15 o 
  -7   7  12      566.62      594.19     58.31 o 
  -6   7  12        0.78        6.23     11.01 o 
  -5   7  12       98.05      124.46     51.33 o 
  -4   7  12     1219.85     1286.35     79.42 o 
  -3   7  12      155.04      157.40     49.97 o 
  -2   7  12       18.12       23.52     14.78 o 
  -1   7  12        7.38       24.72     16.01 o 
   0   7  12        0.81        9.58     24.79 o 
   1   7  12       19.55       39.15     12.19 o 
   2   7  12      240.99      226.73     22.10 o 
   3   7  12       72.78       65.35     24.73 o 
   4   7  12      175.38      163.83     34.79 o 
   5   7  12      348.44      352.60     59.29 o 
   6   7  12      233.04      203.92     72.30 o 
   7   7  12      122.42      132.41     67.39 o 
   8   7  12       26.70       31.90     24.39 o 
  -9   8  12      160.90      137.54     76.61 o 
  -8   8  12      776.95      762.64     56.22 o 
  -7   8  12      567.04      506.19     74.58 o 
  -6   8  12        1.59       21.31     18.55 o 
  -5   8  12       41.42       73.93     32.87 o 
  -4   8  12     2639.03     2465.39    134.10 o 
  -3   8  12     3013.47     2860.67     80.58 o 
  -2   8  12      725.72      656.47     44.92 o 
  -1   8  12     3090.91     3053.41    136.60 o 
   0   8  12     3500.50     3609.21    149.77 o 
   1   8  12      490.99      465.15     30.47 o 
   2   8  12     3902.72     3863.57     74.36 o 
   3   8  12      194.36      207.81     33.38 o 
   4   8  12      304.33      289.57     33.00 o 
   5   8  12      543.10      635.95     55.57 o 
   6   8  12      218.31      224.84    111.85 o 
   7   8  12      114.84      108.13     66.55 o 
   8   8  12      473.12      394.29    181.49 o 
  -8   9  12      103.40       94.36     35.81 o 
  -7   9  12     1201.44     1188.10     80.52 o 
  -6   9  12     8835.05     8577.13    324.32 o 
  -5   9  12     1675.49     1679.16    104.99 o 
  -4   9  12     1447.39     1571.71    127.59 o 
  -3   9  12     4279.11     4184.29    140.47 o 
  -2   9  12      438.43      393.47     49.80 o 
  -1   9  12     8376.12     8962.49    238.19 o 
   0   9  12     2364.94     2286.27     99.61 o 
   1   9  12     4970.82     4865.34     84.19 o 
   2   9  12     3043.19     3101.32     75.76 o 
   3   9  12     1836.89     1836.81     90.51 o 
   4   9  12     2037.32     1976.59     75.12 o 
   5   9  12     1893.60     1931.78    144.67 o 
   6   9  12     2307.40     2448.54    216.76 o 
   7   9  12     1923.79     1788.79    121.84 o 
   8   9  12     2151.64     2262.81    241.42 o 
  -8  10  12     1211.84     1152.80     66.99 o 
  -7  10  12     1400.45     1330.87     76.09 o 
  -6  10  12     2047.92     1980.76    133.90 o 
  -5  10  12      192.72      188.84     59.89 o 
  -4  10  12     4204.40     4234.46    166.39 o 
  -3  10  12     2296.13     2393.53    174.46 o 
  -2  10  12     2174.26     2167.46    102.09 o 
  -1  10  12     3674.43     3986.32     91.40 o 
   0  10  12     1173.51     1115.02     52.71 o 
   1  10  12      430.64      359.25     34.88 o 
   2  10  12     1194.96     1234.52     59.42 o 
   3  10  12     9998.45     9858.02    287.03 o 
   4  10  12    11647.61    12250.22    505.28 o 
   5  10  12     1333.22     1405.37     84.51 o 
   6  10  12        0.86       17.22     25.23 o 
   7  10  12      313.85      255.69    127.57 o 
  -7  11  12       79.08      126.80     63.84 o 
  -6  11  12      896.36      758.30     64.35 o 
  -5  11  12       98.56       98.28     54.81 o 
  -4  11  12       20.79       48.32     29.29 o 
  -3  11  12      690.83      695.50     81.19 o 
  -2  11  12      267.25      319.91     83.86 o 
  -1  11  12     1865.57     1882.39     75.56 o 
   0  11  12      261.07      236.48     30.45 o 
   1  11  12      149.72      149.14     34.98 o 
   2  11  12      232.46      238.15     30.67 o 
   3  11  12      286.62      259.12     47.55 o 
   4  11  12     1330.09     1462.15     94.01 o 
   5  11  12      275.82      322.16    101.02 o 
   6  11  12      135.68       97.69     50.91 o 
   7  11  12       99.37      108.81     61.18 o 
  -7  12  12      288.63      217.98     89.62 o 
  -6  12  12      364.45      241.99     76.06 o 
  -5  12  12      607.68      539.11     63.15 o 
  -4  12  12       26.85       66.63     34.32 o 
  -3  12  12      211.91      210.57     62.85 o 
  -2  12  12      795.82      788.07     64.79 o 
  -1  12  12     1513.02     1561.16     75.77 o 
   0  12  12     1178.10     1131.40     51.06 o 
   1  12  12        3.64       16.42     13.66 o 
   2  12  12        1.05       11.17      9.24 o 
   3  12  12     1038.28     1064.68     48.44 o 
   4  12  12     1159.50     1156.47     53.90 o 
   5  12  12      182.05      188.39     73.44 o 
   6  12  12       25.18       35.01     29.31 o 
  -6  13  12     2702.71     2864.74    277.28 o 
  -5  13  12     1471.40     1466.69    116.54 o 
  -4  13  12      479.67      368.23    103.46 o 
  -3  13  12      873.73      784.55     62.55 o 
  -2  13  12      708.93      779.12    132.82 o 
  -1  13  12     1704.07     1624.35     84.80 o 
   0  13  12     3978.60     3838.90    132.53 o 
   1  13  12     4798.82     4858.85    151.41 o 
   2  13  12     1567.73     1682.84    142.12 o 
   3  13  12      621.82      600.75     70.64 o 
   4  13  12      259.60      253.39     87.25 o 
   5  13  12     1923.66     1899.25     99.26 o 
  -5  14  12      131.25       69.33     32.83 o 
  -4  14  12     3016.63     2891.17    119.26 o 
  -3  14  12     3118.85     3246.65    129.59 o 
  -2  14  12     1047.96     1072.67     68.39 o 
  -1  14  12     1330.34     1293.72     56.95 o 
   0  14  12      365.89      349.88     42.56 o 
   1  14  12     1383.53     1283.11     55.55 o 
   2  14  12     3636.68     3823.28    163.90 o 
   3  14  12      768.47      830.72    108.18 o 
   4  14  12     1060.43     1086.19     94.28 o 
   5  14  12     2252.57     2122.87    170.25 o 
  -4  15  12     3684.85     3346.56    171.87 o 
  -3  15  12      588.14      470.85     68.03 o 
  -2  15  12     1767.69     1717.31     70.76 o 
  -1  15  12     1720.26     1761.56     70.57 o 
   0  15  12     3056.86     2997.37    107.49 o 
   1  15  12     1254.05      981.44     66.46 o 
   2  15  12        1.97       30.04     25.62 o 
   3  15  12      842.51      932.60     91.98 o 
   4  15  12        3.30       18.59     33.45 o 
  -3  16  12        1.16       27.30     24.76 o 
  -2  16  12       22.56       25.53     12.58 o 
  -1  16  12       19.13       14.11     14.36 o 
   0  16  12        6.80       11.25     24.93 o 
   1  16  12       23.47        9.97     56.88 o 
   2  16  12        7.38       28.71     46.55 o 
 -10   1  13      235.53      197.66     88.22 o 
  -9   1  13      418.45      355.11     95.02 o 
  -8   1  13      394.44      382.66     60.80 o 
  -7   1  13        0.45       15.25     17.12 o 
  -6   1  13     1053.17     1107.83     50.56 o 
  -5   1  13     2696.98     2653.61     82.55 o 
  -4   1  13     1376.23     1327.14     74.78 o 
  -3   1  13     2678.94     2378.27     84.52 o 
  -2   1  13      356.30      345.98     27.24 o 
  -1   1  13      218.23      179.50     21.40 o 
   0   1  13     4746.40     4398.82    116.96 o 
   1   1  13     4507.25     4535.19    135.79 o 
   2   1  13     1142.39     1091.19     38.37 o 
   3   1  13     4021.96     4218.03    133.28 o 
   4   1  13       13.90       11.74     12.27 o 
   5   1  13      854.05      831.81     68.88 o 
   6   1  13       72.12       58.14     39.58 o 
   7   1  13     1043.19     1127.08    101.11 o 
   8   1  13     1584.54     1553.14    110.95 o 
   9   1  13      131.14      126.81     73.13 o 
  -9   2  13     2855.58     2838.58    108.79 o 
  -8   2  13     1562.31     1440.08     70.95 o 
  -7   2  13      747.12      765.57     70.20 o 
  -6   2  13      254.98      322.99     96.00 o 
  -5   2  13       62.98       89.17     34.81 o 
  -4   2  13     4960.25     4982.55    110.60 o 
  -3   2  13     6919.24     7025.68    153.65 o 
  -2   2  13     6987.68     7432.83    139.39 o 
  -1   2  13     6236.06     6129.00    122.46 o 
   0   2  13      103.89       96.75     31.19 o 
   1   2  13      244.63      213.94     36.12 o 
   2   2  13     2746.44     2703.73     77.25 o 
   3   2  13     2192.90     2223.09     79.95 o 
   4   2  13     1128.07     1195.83     95.79 o 
   5   2  13     4379.62     4258.37    172.68 o 
   6   2  13     3032.93     3102.76    186.95 o 
   7   2  13       11.63       30.36     19.29 o 
   8   2  13      368.82      327.82    167.26 o 
   9   2  13     1149.25     1182.64    105.22 o 
  -9   3  13     1124.25     1088.03     59.84 o 
  -8   3  13      136.28      170.07     64.83 o 
  -7   3  13      288.80      280.43     76.03 o 
  -6   3  13     2207.27     2326.84    109.51 o 
  -5   3  13     1489.87     1391.02     65.26 o 
  -4   3  13      730.39      715.97     35.62 o 
  -3   3  13     9872.66    10208.17    277.44 o 
  -2   3  13      967.56      986.72     41.68 o 
  -1   3  13     2491.63     2412.67     76.12 o 
   0   3  13      355.08      332.05     24.76 o 
   1   3  13     2285.89     2189.16     78.35 o 
   2   3  13     3687.64     3426.28    143.74 o 
   3   3  13     5141.66     5020.11    178.41 o 
   4   3  13      370.05      349.29     34.51 o 
   5   3  13     3204.64     3369.91    388.15 o 
   6   3  13      835.03      937.78     78.09 o 
   7   3  13      587.50      646.87     64.35 o 
   8   3  13     1275.49     1318.91     98.26 o 
   9   3  13      445.81      520.41    192.56 o 
  -9   4  13      182.56      163.74     74.60 o 
  -8   4  13     1000.80     1103.38     62.25 o 
  -7   4  13      458.13      469.36     97.94 o 
  -6   4  13      482.84      431.47     40.34 o 
  -5   4  13     2236.03     2292.15    100.64 o 
  -4   4  13      533.33      505.93     55.02 o 
  -3   4  13      248.79      229.56     24.17 o 
  -2   4  13        8.94       17.83      7.65 o 
  -1   4  13     5893.73     6115.65    115.45 o 
   0   4  13     1483.51     1497.91     58.93 o 
   1   4  13       26.70       69.15     24.53 o 
   2   4  13     5302.85     5538.55    294.31 o 
   3   4  13     2318.66     1987.81     62.13 o 
   4   4  13       20.90       19.38     13.16 o 
   5   4  13      295.90      350.10     60.97 o 
   6   4  13     1637.37     1565.20     97.78 o 
   7   4  13       36.86       32.41     24.11 o 
   8   4  13       69.93      101.12     47.88 o 
   9   4  13      559.54      463.02    242.81 o 
  -9   5  13      202.21      226.89     81.34 o 
  -8   5  13      468.89      436.27    120.88 o 
  -7   5  13      162.16      218.89     62.17 o 
  -6   5  13      601.95      626.01     45.06 o 
  -5   5  13     2422.96     2162.65    101.47 o 
  -4   5  13       45.71       57.45     19.87 o 
  -3   5  13       27.95       29.35     14.09 o 
  -2   5  13       96.47       69.68     22.25 o 
  -1   5  13      412.26      426.28    107.54 o 
   0   5  13     4044.42     3782.21    125.18 o 
   1   5  13      140.22      141.68     19.35 o 
   2   5  13       42.14       44.64     18.07 o 
   3   5  13      596.91      545.63     25.29 o 
   4   5  13       34.05       44.09     34.22 o 
   5   5  13       26.57       33.20     25.77 o 
   6   5  13        2.27       12.15     20.34 o 
   7   5  13      662.08      624.37     69.43 o 
   8   5  13      290.71      249.32    112.69 o 
  -9   6  13     1484.43     1492.81     88.96 o 
  -8   6  13     1422.88     1392.47     59.73 o 
  -7   6  13     2174.82     2192.86    111.75 o 
  -6   6  13     4071.55     4214.82    136.67 o 
  -5   6  13      126.26      156.27     39.97 o 
  -4   6  13     1389.96     1360.03     76.44 o 
  -3   6  13     4101.75     4111.93    146.62 o 
  -2   6  13      831.70      820.71     41.48 o 
  -1   6  13     2079.11     2070.82     93.06 o 
   0   6  13    10314.23    10283.18    248.19 o 
   1   6  13      832.30      851.40     33.54 o 
   2   6  13     2349.55     2325.99     82.66 o 
   3   6  13     1597.79     1599.31    109.86 o 
   4   6  13     4616.94     4277.51    268.45 o 
   5   6  13     6091.76     6043.79    216.71 o 
   6   6  13      350.97      414.77     54.81 o 
   7   6  13       91.85       91.20     56.36 o 
   8   6  13      440.86      423.19    176.22 o 
  -9   7  13      758.59      829.74     63.77 o 
  -8   7  13      814.17      744.41     74.78 o 
  -7   7  13      172.66      171.32     63.29 o 
  -6   7  13      616.89      539.26    118.58 o 
  -5   7  13     5961.82     5849.55    215.88 o 
  -4   7  13     5987.56     6379.15    254.18 o 
  -3   7  13     8450.25     9033.15    419.58 o 
  -2   7  13      939.24      869.42     55.20 o 
  -1   7  13     1857.86     1994.70    103.72 o 
   0   7  13     9787.91    10541.31    694.69 o 
   1   7  13     3014.76     2714.28    114.20 o 
   2   7  13     4251.22     4225.98     86.39 o 
   3   7  13     1895.33     1934.64    106.46 o 
   4   7  13      165.80      182.16     61.49 o 
   5   7  13     1293.34     1272.77     60.01 o 
   6   7  13     1567.65     1476.29    100.70 o 
   7   7  13     2186.67     2315.83    179.61 o 
   8   7  13     2442.11     2534.18    197.18 o 
  -8   8  13      783.71      783.86     85.12 o 
  -7   8  13      662.12      705.48     78.87 o 
  -6   8  13     3604.03     3545.98    151.94 o 
  -5   8  13     1856.08     1783.64    101.49 o 
  -4   8  13      224.23      236.92     83.90 o 
  -3   8  13     3507.68     3357.82    163.55 o 
  -2   8  13     1596.99     1553.02     90.65 o 
  -1   8  13     1544.64     1431.81     82.81 o 
   0   8  13     2784.14     2708.12    108.64 o 
   1   8  13       17.24       17.49      9.05 o 
   2   8  13     1310.69     1198.89     64.68 o 
   3   8  13       11.85       15.20     10.65 o 
   4   8  13      385.01      424.46     36.56 o 
   5   8  13     1361.69     1496.38     64.30 o 
   6   8  13      762.58      736.68     90.53 o 
   7   8  13       53.60       53.99     37.24 o 
   8   8  13      791.03      704.89    129.98 o 
  -8   9  13       52.80       36.93     27.72 o 
  -7   9  13      295.76      279.42    111.72 o 
  -6   9  13      206.46      175.86     59.26 o 
  -5   9  13       43.28       67.97     26.59 o 
  -4   9  13      114.21      134.24     45.80 o 
  -3   9  13      920.27      998.60     75.86 o 
  -2   9  13     1138.13     1148.67     74.08 o 
  -1   9  13     2067.09     1979.76     91.95 o 
   0   9  13     1044.74      949.16     59.69 o 
   1   9  13      774.27      725.37     41.25 o 
   2   9  13     1069.95     1071.18     41.16 o 
   3   9  13        7.87       26.06     14.12 o 
   4   9  13        0.94       12.94     20.71 o 
   5   9  13       39.07       55.74     38.10 o 
   6   9  13      240.18      175.69     78.66 o 
   7   9  13       58.38       67.22     45.53 o 
  -8  10  13      791.52      731.92     68.51 o 
  -7  10  13      577.71      520.16     82.45 o 
  -6  10  13       60.83       80.04     32.72 o 
  -5  10  13      343.73      335.59    107.20 o 
  -4  10  13     1192.13     1212.62     67.37 o 
  -3  10  13      895.05      781.82    106.09 o 
  -2  10  13      752.66      778.91    152.43 o 
  -1  10  13     7534.63     8227.74    191.39 o 
   0  10  13      698.09      659.06     50.26 o 
   1  10  13        0.99       11.99      7.04 o 
   2  10  13     1037.70     1006.17     53.03 o 
   3  10  13     5014.08     4718.63    139.24 o 
   4  10  13      952.24      917.21     71.08 o 
   5  10  13      531.35      570.23    112.36 o 
   6  10  13      705.42      760.28     93.38 o 
   7  10  13       28.30       35.34     32.77 o 
  -7  11  13      667.78      478.32    112.24 o 
  -6  11  13     3128.46     3260.04    143.78 o 
  -5  11  13      733.06      885.67     84.70 o 
  -4  11  13     1329.60     1314.84     98.22 o 
  -3  11  13    12270.49    12767.87    496.03 o 
  -2  11  13      849.70      888.96     89.17 o 
  -1  11  13     4541.21     4660.97    154.63 o 
   0  11  13     1445.19     1496.38     75.83 o 
   1  11  13     4184.94     4241.74    132.16 o 
   2  11  13     7916.30     7569.01    239.77 o 
   3  11  13     3575.70     3206.80    145.72 o 
   4  11  13      708.76      693.00     49.73 o 
   5  11  13      613.68      641.66     76.32 o 
   6  11  13      590.77      594.16     78.70 o 
  -6  12  13     1849.90     1796.72     86.23 o 
  -5  12  13     1486.32     1357.15    161.30 o 
  -4  12  13     2163.26     2220.27    112.20 o 
  -3  12  13     3064.72     3033.57    125.35 o 
  -2  12  13     1603.18     1600.15    129.60 o 
  -1  12  13     4880.80     4893.84    144.01 o 
   0  12  13      739.80      820.30     52.96 o 
   1  12  13      494.53      429.81     47.89 o 
   2  12  13     1055.38     1092.52     48.46 o 
   3  12  13     2918.30     2853.66    190.71 o 
   4  12  13      885.22      879.12     66.70 o 
   5  12  13     3266.87     2279.14    524.65 o 
   6  12  13     2123.72     2268.87    166.22 o 
  -6  13  13      201.30      210.12     84.94 o 
  -5  13  13       33.45       33.71     25.70 o 
  -4  13  13      151.21      114.07     44.21 o 
  -3  13  13       89.52       89.65     32.33 o 
  -2  13  13       33.95       39.96     20.94 o 
  -1  13  13      171.60      170.26     42.74 o 
   0  13  13      335.34      332.76     47.35 o 
   1  13  13     2129.44     2002.05     90.69 o 
   2  13  13     1029.71     1214.20    295.62 o 
   3  13  13      266.45      279.68    103.85 o 
   4  13  13       44.20       40.63     34.02 o 
   5  13  13     1240.14     1152.78    129.71 o 
  -5  14  13        9.64       26.02     21.79 o 
  -4  14  13       22.59       32.81     19.18 o 
  -3  14  13        0.29       12.76     24.14 o 
  -2  14  13      135.87      124.40     52.36 o 
  -1  14  13      452.61      372.00     34.78 o 
   0  14  13      501.13      434.09     54.41 o 
   1  14  13       30.30       23.05     16.64 o 
   2  14  13        7.50       33.55     33.24 o 
   3  14  13      327.68      434.91    145.59 o 
   4  14  13      283.19      326.88    123.08 o 
  -4  15  13     3060.25     2988.75    160.59 o 
  -3  15  13     1199.64     1075.55     67.15 o 
  -2  15  13      169.51      125.81     49.57 o 
  -1  15  13        1.35       18.14     18.15 o 
   0  15  13      481.76      339.42    105.47 o 
   1  15  13     1663.08     1623.19    105.52 o 
   2  15  13     2903.69     2789.34    181.10 o 
   3  15  13     1516.77     1525.56    113.48 o 
  -2  16  13     1360.52     1456.14     76.47 o 
  -1  16  13     1457.73     1452.90     79.84 o 
   0  16  13     2778.12     2611.96    183.77 o 
   1  16  13      438.89      350.61    166.76 o 
  -9   0  14     2355.56     2174.46    166.29 o 
  -8   0  14     5804.89     5794.14    330.32 o 
  -7   0  14     8403.35     8697.35    391.72 o 
  -6   0  14    12527.61    13764.54    500.49 o 
  -5   0  14     9344.61    10056.80   1002.59 o 
  -4   0  14       29.37       23.48     20.46 o 
  -3   0  14     3146.01     3258.09    164.10 o 
  -2   0  14     3598.03     4326.09    196.22 o 
  -1   0  14     9995.40    11336.84    849.30 o 
   0   0  14     6273.17     6673.19    281.45 o 
   1   0  14     1770.42     1625.10    144.34 o 
   2   0  14      695.78      690.48    124.94 o 
   3   0  14     2718.69     2777.90    167.78 o 
   4   0  14       68.91       96.17     51.68 o 
   5   0  14     7184.57     6319.71    304.80 o 
   6   0  14    16843.82    15698.58    395.22 o 
   7   0  14     1281.17     1301.23    130.37 o 
   8   0  14      242.50      237.07    180.02 o 
  -9   1  14      872.15      868.74     63.37 o 
  -8   1  14     1334.22     1399.72     75.33 o 
  -7   1  14      265.68      234.23     62.89 o 
  -6   1  14      692.55      760.86     60.61 o 
  -5   1  14     1047.18      986.71     44.01 o 
  -4   1  14     2281.09     2261.26    103.34 o 
  -3   1  14     5981.79     5985.19    137.53 o 
  -2   1  14     2344.02     2400.16    132.72 o 
  -1   1  14       59.21       94.64     21.25 o 
   0   1  14       10.35       20.42     13.93 o 
   1   1  14     2471.02     2377.14     96.62 o 
   2   1  14     2702.99     2575.33    206.65 o 
   3   1  14     6381.18     6408.15    131.04 o 
   4   1  14     1280.15     1200.94     56.81 o 
   5   1  14     3016.77     2933.95    204.62 o 
   6   1  14     3530.97     3054.31    247.55 o 
   7   1  14      565.95      608.39     82.16 o 
   8   1  14     1205.63     1247.28     86.32 o 
  -9   2  14       58.97       33.79     21.91 o 
  -8   2  14      155.01      201.03     55.52 o 
  -7   2  14      365.59      417.18     77.17 o 
  -6   2  14     2048.08     2005.43     92.56 o 
  -5   2  14        4.57       14.83     17.25 o 
  -4   2  14      600.49      533.34     48.98 o 
  -3   2  14       91.69      150.08     41.71 o 
  -2   2  14       13.19       24.90     13.18 o 
  -1   2  14      622.11      535.82     35.18 o 
   0   2  14      973.27      873.44     53.66 o 
   1   2  14      100.53      121.27     41.23 o 
   2   2  14      375.73      544.53    177.75 o 
   3   2  14      565.05      483.56     37.02 o 
   4   2  14      515.68      522.02     38.84 o 
   5   2  14      233.16      291.40    118.50 o 
   6   2  14       11.93       29.54     25.28 o 
   7   2  14      124.94       98.11     69.25 o 
   8   2  14       64.64       54.98     33.64 o 
  -9   3  14     1222.84     1177.66     60.33 o 
  -8   3  14       53.68       62.93     26.16 o 
  -7   3  14     1281.62     1337.12     59.43 o 
  -6   3  14      738.11      706.97     49.42 o 
  -5   3  14      182.63      227.56     35.35 o 
  -4   3  14      509.34      526.05     41.21 o 
  -3   3  14      866.51      860.83     39.76 o 
  -2   3  14     3050.08     2984.00     81.26 o 
  -1   3  14       37.16       51.44     18.88 o 
   0   3  14      502.66      462.07     27.59 o 
   1   3  14       56.83       90.77     31.22 o 
   2   3  14     2949.12     3061.48    150.15 o 
   3   3  14     1672.66     1629.40     96.34 o 
   4   3  14       11.93        9.83      9.27 o 
   5   3  14       78.51      107.66     55.09 o 
   6   3  14        3.59       22.91     31.72 o 
   7   3  14      618.26      560.82     76.16 o 
   8   3  14      665.14      669.76     84.56 o 
  -9   4  14     1086.04     1092.67     63.02 o 
  -8   4  14      925.03      807.47     54.13 o 
  -7   4  14     5387.22     5532.18    188.05 o 
  -6   4  14     1220.74     1365.17     80.44 o 
  -5   4  14     4867.35     5034.54    126.95 o 
  -4   4  14      113.72       89.24     26.26 o 
  -3   4  14     5317.60     5454.56    119.36 o 
  -2   4  14     3026.97     2978.97    108.30 o 
  -1   4  14     1808.52     1705.76     51.03 o 
   0   4  14    11486.99    11842.70    200.23 o 
   1   4  14     4692.46     4692.52    150.98 o 
   2   4  14     1796.62     1829.41    115.31 o 
   3   4  14     6539.38     6257.98    153.79 o 
   4   4  14      430.14      421.20    165.34 o 
   5   4  14     6984.90     7413.28    300.71 o 
   6   4  14     2932.30     2947.43    179.39 o 
   7   4  14      335.54      431.65    147.54 o 
   8   4  14       35.40       35.68     27.73 o 
  -9   5  14     1989.28     1979.93    130.24 o 
  -8   5  14     2793.81     2829.17    115.86 o 
  -7   5  14      645.72      589.34     60.65 o 
  -6   5  14     1289.09     1186.01     60.52 o 
  -5   5  14     3912.80     4218.82    101.74 o 
  -4   5  14     1785.89     1732.01     87.76 o 
  -3   5  14     4970.82     4831.02    147.05 o 
  -2   5  14     6689.34     6998.23    172.08 o 
  -1   5  14       55.54       63.24      6.43 o 
   0   5  14     4956.16     4974.85    133.97 o 
   1   5  14     3612.61     3614.86    149.43 o 
   2   5  14    11475.90    11197.91    517.89 o 
   3   5  14    14609.92    14390.43    250.27 o 
   4   5  14     2175.21     2199.23    194.49 o 
   5   5  14      190.93      186.06     81.93 o 
   6   5  14      613.25      642.96     60.00 o 
   7   5  14     1054.56     1222.99     69.19 o 
   8   5  14     1525.22     1416.83    104.03 o 
  -9   6  14      239.59      208.02     87.60 o 
  -8   6  14      378.85      374.98    120.52 o 
  -7   6  14     1055.27     1086.95     67.23 o 
  -6   6  14      244.13      241.62     33.22 o 
  -5   6  14     1101.48      997.08     64.22 o 
  -4   6  14     1318.95     1304.34     83.53 o 
  -3   6  14     2859.77     2818.69    101.50 o 
  -2   6  14      526.73      480.24     34.68 o 
  -1   6  14     2530.93     2433.75    115.03 o 
   0   6  14     7096.43     7302.68    118.65 o 
   1   6  14      104.23      129.67     35.68 o 
   2   6  14      154.53      132.85     46.74 o 
   3   6  14      971.18      833.20     51.28 o 
   4   6  14      479.63      462.78     57.88 o 
   5   6  14      627.82      636.79     45.02 o 
   6   6  14      676.40      717.84     78.72 o 
   7   6  14      724.27      729.43    217.50 o 
   8   6  14        6.74       25.13     42.02 o 
  -8   7  14       32.40       44.34     42.10 o 
  -7   7  14      176.46      195.27     85.25 o 
  -6   7  14       47.87       48.97     18.47 o 
  -5   7  14       37.89       68.18     26.17 o 
  -4   7  14        5.02       23.58     22.56 o 
  -3   7  14       18.21        6.60     10.63 o 
  -2   7  14       59.39       70.26     19.42 o 
  -1   7  14      484.59      566.41    117.34 o 
   0   7  14      195.48      252.29     75.24 o 
   1   7  14      591.12      532.34     34.59 o 
   2   7  14       67.52       64.25     28.57 o 
   3   7  14       14.18       19.25      9.60 o 
   4   7  14        7.95       22.49     14.52 o 
   5   7  14      298.92      282.57     50.29 o 
   6   7  14       27.51       24.72     22.43 o 
   7   7  14        0.29       16.91     29.57 o 
  -8   8  14      808.70      843.73     76.04 o 
  -7   8  14      864.93      914.07     89.04 o 
  -6   8  14     3040.65     3065.82    160.89 o 
  -5   8  14     2045.12     1918.53    134.81 o 
  -4   8  14      324.69      302.89     96.95 o 
  -3   8  14     1625.84     1607.02    128.50 o 
  -2   8  14      114.65      128.91     41.26 o 
  -1   8  14     3021.60     3228.24    140.84 o 
   0   8  14      705.63      653.96     58.64 o 
   1   8  14      325.05      419.68     54.24 o 
   2   8  14       95.38      104.63     25.68 o 
   3   8  14      837.71      874.43     38.38 o 
   4   8  14      761.59      723.54     48.55 o 
   5   8  14      479.66      575.61     47.38 o 
   6   8  14     2395.46     2386.40    182.15 o 
   7   8  14      421.93      401.33    165.75 o 
  -8   9  14     1485.50     1597.19     85.69 o 
  -7   9  14      145.40      129.64     65.20 o 
  -6   9  14     1935.73     1990.83    122.50 o 
  -5   9  14     1184.73     1264.47     93.95 o 
  -4   9  14     3009.04     3092.74    201.23 o 
  -3   9  14     8494.70     8464.92    322.77 o 
  -2   9  14     2173.32     2234.52    107.19 o 
  -1   9  14      206.47      262.68     64.29 o 
   0   9  14     1156.15     1101.38     62.57 o 
   1   9  14     3164.58     2903.20    137.45 o 
   2   9  14     1909.42     1939.50     95.99 o 
   3   9  14     1949.03     2108.01    120.54 o 
   4   9  14     1018.49     1051.61     46.79 o 
   5   9  14        0.30       11.96     22.76 o 
   6   9  14      351.66      352.17     66.69 o 
   7   9  14      850.70      744.77    298.32 o 
  -7  10  14     1615.67     1629.55     83.10 o 
  -6  10  14     2139.33     2069.72    131.90 o 
  -5  10  14     1955.97     2235.11    115.17 o 
  -4  10  14      315.15      358.89    101.55 o 
  -3  10  14     3488.51     3554.40    112.21 o 
  -2  10  14     3443.72     3457.48    139.45 o 
  -1  10  14     2553.09     2469.15    128.04 o 
   0  10  14     3511.55     3538.97    145.12 o 
   1  10  14     2613.98     2405.35    121.11 o 
   2  10  14       44.70       59.29     23.27 o 
   3  10  14      662.51      652.19     43.59 o 
   4  10  14     1075.55     1000.56     71.06 o 
   5  10  14     1513.31     1574.60     98.68 o 
   6  10  14     2297.37     2178.32    166.22 o 
  -7  11  14       11.89       19.07     19.44 o 
  -6  11  14      903.48      764.31     85.30 o 
  -5  11  14       42.30       55.45     31.23 o 
  -4  11  14      140.38      156.76     48.04 o 
  -3  11  14      683.03      648.08    152.34 o 
  -2  11  14     1599.91     1501.11    132.53 o 
  -1  11  14     1686.38     1528.89     94.48 o 
   0  11  14      189.26      204.55     71.45 o 
   1  11  14     1059.92      919.95    109.93 o 
   2  11  14     1090.05      970.60    112.98 o 
   3  11  14      771.03      761.88     62.73 o 
   4  11  14        1.49       17.37     18.40 o 
   5  11  14       26.41       39.57     20.24 o 
   6  11  14       36.30       38.14     27.70 o 
  -6  12  14      378.21      311.47     98.18 o 
  -5  12  14      971.64      784.94    108.43 o 
  -4  12  14      673.75      595.88    156.97 o 
  -3  12  14      458.99      461.14    111.23 o 
  -2  12  14     2657.45     2687.50    112.79 o 
  -1  12  14     1112.51     1095.52     78.60 o 
   0  12  14     1321.74     1263.24     67.88 o 
   1  12  14       31.36       39.74     21.16 o 
   2  12  14       19.33       37.34     25.77 o 
   3  12  14       27.81       57.92     36.62 o 
   4  12  14       21.40       49.71     29.00 o 
   5  12  14      209.67      250.64     85.06 o 
  -5  13  14     1262.20     1229.47    130.54 o 
  -4  13  14       81.58       71.06     30.57 o 
  -3  13  14     2146.61     2082.53    122.42 o 
  -2  13  14      684.48      705.24     98.04 o 
  -1  13  14      230.63      241.85     65.10 o 
   0  13  14      470.02      455.97     64.02 o 
   1  13  14     1227.46     1325.45     72.29 o 
   2  13  14      644.94      624.75    223.78 o 
   3  13  14     1272.14     1516.87    116.89 o 
   4  13  14     1040.37     1068.10     89.86 o 
  -4  14  14      417.07      375.37     64.39 o 
  -3  14  14      823.76      699.60     66.93 o 
  -2  14  14      451.62      445.96    117.77 o 
  -1  14  14     3276.82     3281.46    267.82 o 
   0  14  14     6641.99     6661.33    213.24 o 
   1  14  14      619.55      628.83    185.24 o 
   2  14  14      692.04      558.79    215.00 o 
   3  14  14      175.88      220.04    106.38 o 
  -3  15  14      522.07      461.91    153.20 o 
  -2  15  14      730.30      852.84    100.57 o 
  -1  15  14      104.60       93.68     40.68 o 
   0  15  14     1394.79     1311.74     90.48 o 
   1  15  14       64.61       74.81     43.33 o 
   2  15  14      727.93      780.89    111.02 o 
  -9   1  15      688.91      687.63     55.24 o 
  -8   1  15     3016.15     3088.07    128.71 o 
  -7   1  15     2679.70     2656.75     98.70 o 
  -6   1  15       12.98       22.38     13.95 o 
  -5   1  15     1417.21     1424.36     95.81 o 
  -4   1  15      434.48      432.99     33.19 o 
  -3   1  15     2387.99     2379.32    106.03 o 
  -2   1  15     5342.06     5468.03    169.64 o 
  -1   1  15      715.39      664.51     22.69 o 
   0   1  15      608.42      630.20     40.30 o 
   1   1  15     5104.19     5252.92    190.84 o 
   2   1  15     4062.80     4211.57    170.57 o 
   3   1  15     3064.21     2992.14    132.64 o 
   4   1  15     2291.14     2615.17    177.94 o 
   5   1  15      880.18      790.58     68.15 o 
   6   1  15       12.64       15.64     41.41 o 
   7   1  15      222.87      259.17    144.70 o 
   8   1  15      310.50      309.27    184.87 o 
  -9   2  15      126.77      126.74     43.03 o 
  -8   2  15      416.86      429.20     98.23 o 
  -7   2  15      701.77      727.20     59.66 o 
  -6   2  15     3112.52     3427.36    129.85 o 
  -5   2  15     1886.54     2032.56     90.74 o 
  -4   2  15     4184.65     3930.31    167.08 o 
  -3   2  15      884.34      882.53     54.32 o 
  -2   2  15     1653.24     1749.31     92.11 o 
  -1   2  15     1169.08     1158.32     64.95 o 
   0   2  15     9326.05     8425.57    458.64 o 
   1   2  15     8787.30     9324.22    326.80 o 
   2   2  15      265.23      309.01    123.14 o 
   3   2  15      231.77      214.85     32.56 o 
   4   2  15      117.84      155.21     64.59 o 
   5   2  15      546.41      574.17     65.95 o 
   6   2  15     3878.88     4229.05    275.37 o 
   7   2  15     1344.50     1400.42     92.18 o 
   8   2  15       48.32       85.74     48.01 o 
  -9   3  15      152.13      153.99     60.80 o 
  -8   3  15       86.96       72.34     31.54 o 
  -7   3  15      171.31      183.04     61.03 o 
  -6   3  15       43.13       62.55     26.80 o 
  -5   3  15       25.41       24.61     16.16 o 
  -4   3  15     2013.05     2001.76    105.84 o 
  -3   3  15     9058.81     9160.65    203.03 o 
  -2   3  15     7829.08     7939.56    135.23 o 
  -1   3  15      444.15      441.78     28.94 o 
   0   3  15     1387.70     1371.18     84.09 o 
   1   3  15     1549.74     1529.03    104.79 o 
   2   3  15      621.22      613.71     47.49 o 
   3   3  15     8119.38     8330.36    167.51 o 
   4   3  15     7148.67     6968.20    228.38 o 
   5   3  15       19.05       21.00     28.86 o 
   6   3  15      224.15      239.46    120.01 o 
   7   3  15      146.41      174.57     91.11 o 
   8   3  15     1638.89     1850.12    119.78 o 
  -9   4  15       78.91       80.69     42.04 o 
  -8   4  15      510.36      508.90    137.34 o 
  -7   4  15       85.01       76.94     33.58 o 
  -6   4  15      866.26      802.49     45.33 o 
  -5   4  15      519.81      584.48     37.95 o 
  -4   4  15        2.45        8.11     14.01 o 
  -3   4  15       74.72       69.49     18.93 o 
  -2   4  15      549.20      510.97     25.25 o 
  -1   4  15      312.91      273.68     21.04 o 
   0   4  15      842.02      888.41     58.63 o 
   1   4  15      209.38      199.79     47.60 o 
   2   4  15       58.75       41.78     23.30 o 
   3   4  15       39.14       27.55     14.48 o 
   4   4  15       27.07        9.40     24.94 o 
   5   4  15       32.43       31.34     21.84 o 
   6   4  15      270.74      315.18    149.33 o 
   7   4  15     1064.52      972.72     78.09 o 
   8   4  15       53.32       72.50     65.60 o 
  -8   5  15      158.03      212.74     75.58 o 
  -7   5  15      254.24      233.81     79.54 o 
  -6   5  15      116.56      106.76     39.36 o 
  -5   5  15      186.85      199.70     26.65 o 
  -4   5  15       28.20       30.96     18.03 o 
  -3   5  15       13.50       14.52      8.79 o 
  -2   5  15     1139.56     1121.49     37.58 o 
  -1   5  15      980.61      976.88     21.12 o 
   0   5  15       96.22       94.48     25.74 o 
   1   5  15      658.71      575.48     32.30 o 
   2   5  15      265.93      228.54     42.54 o 
   3   5  15     5535.41     5541.89    296.62 o 
   4   5  15      909.12     1002.02    118.63 o 
   5   5  15      536.60      517.79    142.05 o 
   6   5  15       51.29       37.80     33.09 o 
   7   5  15       26.15       16.60     55.24 o 
   8   5  15      284.45      249.23    151.74 o 
  -8   6  15       42.39       31.20     39.94 o 
  -7   6  15      841.12      893.24     88.17 o 
  -6   6  15     2299.11     2294.17    161.00 o 
  -5   6  15     3921.62     4014.55    170.53 o 
  -4   6  15     1398.39     1385.90     90.59 o 
  -3   6  15      164.65      157.88     47.75 o 
  -2   6  15      964.65      977.59     70.62 o 
  -1   6  15     4367.55     4686.93    215.40 o 
   0   6  15     7393.10     7435.06    123.87 o 
   1   6  15     3798.45     3633.81    116.30 o 
   2   6  15     3896.66     3988.75    128.80 o 
   3   6  15      248.53      247.29     70.44 o 
   4   6  15     1339.65     1181.13     85.68 o 
   5   6  15     1687.80     1743.44    148.32 o 
   6   6  15     2791.06     3078.80    169.82 o 
   7   6  15      932.51     1022.94     94.59 o 
  -8   7  15     2307.03     2443.25    151.29 o 
  -7   7  15     1533.04     1497.76     85.42 o 
  -6   7  15      315.75      288.95     87.52 o 
  -5   7  15     5099.88     5035.72    203.78 o 
  -4   7  15      321.79      297.03     92.94 o 
  -3   7  15     3688.29     3705.71    126.19 o 
  -2   7  15    12885.60    12930.74    286.75 o 
  -1   7  15      297.18      334.22     78.15 o 
   0   7  15      288.69      375.19     94.07 o 
   1   7  15      324.75      315.28    109.08 o 
   2   7  15      115.72      133.66     44.22 o 
   3   7  15     3030.09     3420.81    239.97 o 
   4   7  15     2646.35     2714.29    178.96 o 
   5   7  15      108.60       89.66     66.69 o 
   6   7  15       11.93       39.59     27.62 o 
   7   7  15      378.47      328.80    173.02 o 
  -8   8  15      686.72      500.86    192.24 o 
  -7   8  15     1165.74     1338.47     93.39 o 
  -6   8  15     1890.44     1733.20    117.94 o 
  -5   8  15     4589.27     4401.33    198.64 o 
  -4   8  15       96.09      148.96     52.45 o 
  -3   8  15     1852.52     1791.12    112.41 o 
  -2   8  15     1123.19     1115.33    101.88 o 
  -1   8  15        3.22       20.71     19.50 o 
   0   8  15      328.41      369.04     83.91 o 
   1   8  15      722.57      709.52     54.36 o 
   2   8  15       81.15      118.98     48.18 o 
   3   8  15      119.78       93.70     43.39 o 
   4   8  15        1.05       12.01     16.75 o 
   5   8  15      644.71      706.48     53.95 o 
   6   8  15     2869.92     2743.49    159.33 o 
   7   8  15     1114.63     1315.97    114.61 o 
  -7   9  15        2.16       11.62     21.29 o 
  -6   9  15       73.64       71.60     35.63 o 
  -5   9  15      563.29      466.24    131.68 o 
  -4   9  15      344.65      394.10    106.30 o 
  -3   9  15       15.35       28.16     20.01 o 
  -2   9  15       12.82       16.99     19.46 o 
  -1   9  15       32.38       64.02     22.45 o 
   0   9  15     2625.35     2581.61    125.15 o 
   1   9  15        0.09       13.55     17.44 o 
   2   9  15       55.06       78.97     33.43 o 
   3   9  15      278.08      302.82     49.42 o 
   4   9  15       23.98       26.69     17.51 o 
   5   9  15      786.32      654.53     74.95 o 
   6   9  15      308.24      237.94    132.53 o 
  -7  10  15      379.33      320.13    149.27 o 
  -6  10  15     1138.28     1118.72    104.77 o 
  -5  10  15      431.11      433.02    142.28 o 
  -4  10  15       47.38       54.38     31.75 o 
  -3  10  15      160.36      182.05     47.46 o 
  -2  10  15       40.44       39.47     24.69 o 
  -1  10  15      453.51      384.38     80.44 o 
   0  10  15     1613.89     1646.27    114.18 o 
   1  10  15     1822.62     1733.86    107.84 o 
   2  10  15      774.56      805.49     76.47 o 
   3  10  15        4.67       30.46     22.24 o 
   4  10  15      197.90      217.63     87.44 o 
   5  10  15       78.19       88.53     70.41 o 
   6  10  15      667.47      624.45     86.38 o 
  -6  11  15      264.95      213.19    108.26 o 
  -5  11  15      123.86      143.95     60.72 o 
  -4  11  15     2986.00     3290.23    151.06 o 
  -3  11  15     5986.22     6065.10    253.46 o 
  -2  11  15     1919.69     1830.52    115.98 o 
  -1  11  15      195.66      172.61     66.19 o 
   0  11  15      231.69      227.32     67.81 o 
   1  11  15     1529.00     1539.25    131.13 o 
   2  11  15     4430.70     4551.77    218.93 o 
   3  11  15     3438.86     3421.08    196.23 o 
   4  11  15     3391.18     3309.05    182.54 o 
   5  11  15      410.98      307.45    138.61 o 
  -5  12  15     2610.11     2695.57    164.10 o 
  -4  12  15     1117.37      994.86     83.46 o 
  -3  12  15      165.77      195.60     72.06 o 
  -2  12  15      225.24      233.62     65.69 o 
  -1  12  15      604.76      632.01     69.09 o 
   0  12  15     2803.84     2907.85    141.15 o 
   1  12  15     3487.44     3515.41    157.84 o 
   2  12  15        3.16       13.77     18.73 o 
   3  12  15      190.91      196.80     93.60 o 
   4  12  15      133.91      108.74     49.30 o 
   5  12  15     1035.58      948.51     90.79 o 
  -5  13  15      103.84      105.03     60.62 o 
  -4  13  15        4.07       14.95     20.38 o 
  -3  13  15      411.57      442.10    128.77 o 
  -2  13  15     3251.34     3028.02    134.95 o 
  -1  13  15      438.57      433.66     85.10 o 
   0  13  15      616.72      517.00     95.35 o 
   1  13  15      830.34      794.26     60.76 o 
   2  13  15      147.81      117.55     62.31 o 
   3  13  15      616.42      475.17    191.26 o 
   4  13  15       60.93       98.82     58.56 o 
  -3  14  15        6.36       18.73     22.38 o 
  -2  14  15      732.21      657.52     78.05 o 
  -1  14  15      152.28      105.96     30.49 o 
   0  14  15      231.79      186.48     76.60 o 
   1  14  15       21.01       18.08     29.58 o 
   2  14  15       23.59       46.56     41.27 o 
   3  14  15       99.39      109.11     60.95 o 
  -1  15  15      128.30      108.28     39.72 o 
   0  15  15        2.50       13.03     27.97 o 
  -9   0  16     2025.64     2113.99    163.79 o 
  -8   0  16      123.27      123.88     76.59 o 
  -7   0  16     1382.15     1334.21     82.61 o 
  -6   0  16     4286.11     4226.97    216.27 o 
  -5   0  16     5641.47     4914.80    513.91 o 
  -4   0  16     4138.57     4161.20    150.06 o 
  -3   0  16       13.23       31.33     18.23 o 
  -2   0  16      707.72      608.73     72.99 o 
  -1   0  16      254.05      304.70     40.01 o 
   0   0  16     5268.67     5283.52    144.43 o 
   1   0  16    28626.79    29445.39    525.09 o 
   2   0  16      115.61      113.44     55.40 o 
   3   0  16      986.32     1035.39    187.58 o 
   4   0  16      120.81      156.02     98.64 o 
   5   0  16      543.59      537.10    325.02 o 
   6   0  16     4808.87     4870.68    527.07 o 
   7   0  16     1951.88     2238.64    202.87 o 
   8   0  16     1503.30     1423.87    219.64 o 
  -9   1  16      619.71      514.00     69.14 o 
  -8   1  16     5316.38     5381.91    178.95 o 
  -7   1  16     2174.45     2215.84     92.02 o 
  -6   1  16      983.56      955.83     54.00 o 
  -5   1  16       72.73      123.64     46.72 o 
  -4   1  16      394.92      371.61     44.18 o 
  -3   1  16     2237.60     2243.94    113.37 o 
  -2   1  16     8900.85     9227.73    578.10 o 
  -1   1  16     3525.48     3579.20    117.89 o 
   0   1  16      446.80      444.49     99.17 o 
   1   1  16      865.52      949.94    245.90 o 
   2   1  16     1097.47     1004.34    106.37 o 
   3   1  16     2229.91     2268.43    164.01 o 
   4   1  16     5500.43     5685.09    260.39 o 
   5   1  16      543.81      535.17    160.50 o 
   6   1  16       12.24       25.53     34.83 o 
   7   1  16        5.25       19.30     39.97 o 
   8   1  16       92.56       77.04     52.31 o 
  -8   2  16     1354.02     1234.67     65.39 o 
  -7   2  16      351.27      321.58     49.63 o 
  -6   2  16        0.28       12.42     15.87 o 
  -5   2  16      251.60      274.03     41.16 o 
  -4   2  16       22.56       26.28     13.31 o 
  -3   2  16       63.47       65.38     23.92 o 
  -2   2  16      478.60      438.83     34.40 o 
  -1   2  16       17.19       21.64     13.86 o 
   0   2  16      457.83      461.69     76.61 o 
   1   2  16       32.54       38.84     25.39 o 
   2   2  16     1184.79     1389.55    142.60 o 
   3   2  16       11.10       18.90     21.22 o 
   4   2  16     3677.79     3632.66    218.14 o 
   5   2  16      157.51      159.66     67.73 o 
   6   2  16        1.66        3.73     24.27 o 
   7   2  16      339.80      259.29    128.43 o 
   8   2  16        0.32       14.70     33.33 o 
  -8   3  16      611.96      620.94     58.09 o 
  -7   3  16        1.24        5.70     18.77 o 
  -6   3  16      107.12      108.49     37.43 o 
  -5   3  16       25.58       21.22     12.05 o 
  -4   3  16      682.17      786.35     52.97 o 
  -3   3  16      341.88      284.66     21.75 o 
  -2   3  16     1328.83     1166.16     27.05 o 
  -1   3  16     1260.72     1111.29     43.10 o 
   0   3  16      940.68      995.12     39.33 o 
   1   3  16      174.35      173.13     60.31 o 
   2   3  16     2270.60     2475.41    137.97 o 
   3   3  16      740.28      842.77    108.74 o 
   4   3  16      377.49      451.75    191.56 o 
   5   3  16        6.95       15.17     23.12 o 
   6   3  16       45.82       49.04     32.66 o 
   7   3  16      287.92      256.72    127.46 o 
  -8   4  16      306.07      220.95     86.23 o 
  -7   4  16      183.35      196.74     91.23 o 
  -6   4  16     1102.41     1081.01     54.61 o 
  -5   4  16     5557.24     5594.95    178.74 o 
  -4   4  16     4435.23     4625.77    183.00 o 
  -3   4  16       16.52       23.97     12.78 o 
  -2   4  16     1093.62     1074.82     46.11 o 
  -1   4  16     1050.06     1030.63     42.23 o 
   0   4  16     3503.39     3518.85    114.52 o 
   1   4  16     2729.64     2798.82    227.53 o 
   2   4  16     3482.34     3555.99    124.89 o 
   3   4  16      132.85      132.92     55.41 o 
   4   4  16       58.30       39.44     38.31 o 
   5   4  16      107.24       96.87     68.05 o 
   6   4  16     3162.35     3382.21    278.99 o 
   7   4  16     3050.09     3152.47    223.26 o 
  -8   5  16     2846.26     2970.11    178.17 o 
  -7   5  16     1426.22     1450.87     89.87 o 
  -6   5  16      391.44      458.91    121.96 o 
  -5   5  16       20.27       30.27     19.01 o 
  -4   5  16      127.25      206.73     71.74 o 
  -3   5  16     2183.05     2335.78    167.63 o 
  -2   5  16    15766.95    16370.38    305.83 o 
  -1   5  16     7827.90     8043.98    183.46 o 
   0   5  16       72.77       74.56     22.94 o 
   1   5  16       18.86       20.90     16.67 o 
   2   5  16     1473.23     1659.00    113.30 o 
   3   5  16     5685.22     5769.12    229.09 o 
   4   5  16     9894.89     9698.65    413.55 o 
   5   5  16     2217.66     2288.31    193.67 o 
   6   5  16        4.90       20.04     14.34 o 
   7   5  16       10.59       18.17     28.59 o 
  -8   6  16       72.28       69.55     28.66 o 
  -7   6  16      799.03      768.85     91.92 o 
  -6   6  16     1867.86     1808.56     99.51 o 
  -5   6  16     1785.86     1958.56    124.15 o 
  -4   6  16      250.69      306.97    107.60 o 
  -3   6  16      158.68      206.03     59.34 o 
  -2   6  16        1.82       25.99     27.87 o 
  -1   6  16      159.03      137.76     42.99 o 
   0   6  16     2065.00     1974.57     96.32 o 
   1   6  16     3229.32     3447.21    148.49 o 
   2   6  16     2522.92     2563.65    129.99 o 
   3   6  16        4.90        9.55     16.64 o 
   4   6  16       65.07       83.24     48.95 o 
   5   6  16       83.18       54.47     45.97 o 
   6   6  16     1034.38      915.52     72.73 o 
   7   6  16      975.65     1004.65    212.90 o 
  -7   7  16       22.12       19.70     21.93 o 
  -6   7  16      853.88      780.40     87.83 o 
  -5   7  16       43.14       26.54     25.05 o 
  -4   7  16        5.77       17.98     16.36 o 
  -3   7  16       33.34       37.96     24.13 o 
  -2   7  16      112.41      113.46     36.14 o 
  -1   7  16       22.38       44.49     16.30 o 
   0   7  16       14.53       24.61     15.15 o 
   1   7  16      672.31      648.82     47.35 o 
   2   7  16      231.03      255.89     69.89 o 
   3   7  16        6.01        9.47     15.47 o 
   4   7  16       43.13       45.20     50.86 o 
   5   7  16       35.45       40.85     25.72 o 
   6   7  16       62.90       25.48     47.84 o 
   7   7  16       16.60       12.66     75.46 o 
  -7   8  16       52.33       42.05     25.25 o 
  -6   8  16      788.83      767.12     92.56 o 
  -5   8  16     1705.07     1641.80     93.60 o 
  -4   8  16     2524.85     2730.52    141.26 o 
  -3   8  16      159.32      141.18     46.94 o 
  -2   8  16       21.29       42.17     20.87 o 
  -1   8  16        1.84       14.68     15.97 o 
   0   8  16     1364.95     1395.97     87.27 o 
   1   8  16     1523.74     1509.72     96.18 o 
   2   8  16       95.66      133.26     51.08 o 
   3   8  16       14.06       10.93     14.05 o 
   4   8  16        0.13        6.11     13.62 o 
   5   8  16      426.30      412.32    220.30 o 
   6   8  16     1802.25     1899.64    178.87 o 
  -7   9  16     1914.80     2017.83    132.22 o 
  -6   9  16      191.52      150.52     58.64 o 
  -5   9  16     1317.97     1314.58     72.58 o 
  -4   9  16      205.11      198.08     71.06 o 
  -3   9  16     1528.77     1612.15    128.17 o 
  -2   9  16     4910.10     5169.06    180.38 o 
  -1   9  16     3616.55     3830.65    152.82 o 
   0   9  16       95.00      100.60     29.62 o 
   1   9  16       14.01       19.93     21.61 o 
   2   9  16     1402.28     1378.82     82.23 o 
   3   9  16     1583.35     1668.68     96.18 o 
   4   9  16     5555.15     6141.68    227.59 o 
   5   9  16     1445.87     1431.43    162.76 o 
   6   9  16       15.16       20.83     28.36 o 
  -6  10  16      462.82      434.00     70.43 o 
  -5  10  16     3472.59     3501.92    189.57 o 
  -4  10  16     3705.81     3761.85    168.86 o 
  -3  10  16       68.38       61.03     31.39 o 
  -2  10  16       58.20       58.63     21.94 o 
  -1  10  16      237.95      221.67     51.19 o 
   0  10  16     3326.48     3306.25    132.25 o 
   1  10  16     3842.39     3980.92    170.03 o 
   2  10  16     2994.77     2829.71    153.76 o 
   3  10  16      140.19      124.12     51.24 o 
   4  10  16       10.73       13.15     27.77 o 
   5  10  16      135.64      131.03    101.11 o 
  -6  11  16       31.12       35.90     30.98 o 
  -5  11  16      529.42      522.52     91.09 o 
  -4  11  16       38.51       37.95     26.91 o 
  -3  11  16       46.81       50.80     19.32 o 
  -2  11  16      495.98      456.86    113.53 o 
  -1  11  16     1070.70     1043.54     81.77 o 
   0  11  16      271.00      224.69     65.11 o 
   1  11  16      114.48      107.92     47.44 o 
   2  11  16      477.91      517.77     91.37 o 
   3  11  16      843.26      935.82     94.56 o 
   4  11  16      633.20      686.45    172.60 o 
   5  11  16      110.78       78.71     49.18 o 
  -5  12  16       94.64       61.37     39.38 o 
  -4  12  16        1.73        1.35     31.80 o 
  -3  12  16      227.68      159.97     50.47 o 
  -2  12  16       62.44       61.31     30.52 o 
  -1  12  16       92.44      100.53     35.92 o 
   0  12  16      157.25      202.42     52.61 o 
   1  12  16      178.15      222.43     86.98 o 
   2  12  16     1247.49     1349.61     99.97 o 
   3  12  16      290.64      275.65    118.81 o 
   4  12  16      369.53      291.35    124.43 o 
  -4  13  16      307.18      311.46    127.40 o 
  -3  13  16     1453.28     1379.82     86.92 o 
  -2  13  16     2137.77     2268.27    111.19 o 
  -1  13  16     1227.65     1229.25     92.76 o 
   0  13  16      562.45      609.76     70.34 o 
   1  13  16        1.61        7.08     18.87 o 
   2  13  16      449.25      492.22    205.41 o 
   3  13  16     1552.36     1450.31    104.20 o 
  -2  14  16      203.58      187.37     77.14 o 
  -1  14  16     1403.13     1280.23     75.74 o 
   0  14  16     1890.56     2063.49    126.27 o 
   1  14  16     3459.40     3658.11    225.29 o 
  -8   1  17       86.32       80.52     32.94 o 
  -7   1  17     1633.30     1630.43    105.67 o 
  -6   1  17      629.49      628.63     51.44 o 
  -5   1  17       24.59       38.96     23.02 o 
  -4   1  17      302.80      319.74     72.82 o 
  -3   1  17      546.02      531.14     44.75 o 
  -2   1  17     2825.09     2949.08    123.98 o 
  -1   1  17     3508.27     3376.17    145.32 o 
   0   1  17       26.43       34.30     16.52 o 
   1   1  17        2.20       20.61     23.37 o 
   2   1  17     2587.43     2582.96    185.33 o 
   3   1  17       44.47       54.18     36.69 o 
   4   1  17     2615.12     2866.34    236.42 o 
   5   1  17     1587.38     1578.25    185.76 o 
   6   1  17       52.27       67.48     37.76 o 
   7   1  17      106.45       72.98     60.96 o 
  -8   2  17       21.74       16.44     15.85 o 
  -7   2  17      394.88      333.09     79.60 o 
  -6   2  17     1644.68     1536.54     89.20 o 
  -5   2  17     3793.81     3968.48    132.24 o 
  -4   2  17     7875.76     8150.28    342.23 o 
  -3   2  17      891.73      897.58     47.61 o 
  -2   2  17      650.82      619.05     25.48 o 
  -1   2  17      152.53      103.83     28.68 o 
   0   2  17     1784.93     2014.02    106.80 o 
   1   2  17     1626.42     1686.25    109.92 o 
   2   2  17     3708.07     4088.14    179.83 o 
   3   2  17      939.51      981.41    239.59 o 
   4   2  17      248.46      250.84    120.39 o 
   5   2  17      221.92      229.57     98.15 o 
   6   2  17      960.91     1034.04     99.53 o 
   7   2  17     2583.96     2687.35    208.06 o 
  -8   3  17      321.72      278.27    127.92 o 
  -7   3  17     1901.92     2041.43    134.60 o 
  -6   3  17     1215.89     1264.98     56.59 o 
  -5   3  17       70.38       81.68     29.67 o 
  -4   3  17      111.61      119.43     25.17 o 
  -3   3  17      181.05      196.19     27.26 o 
  -2   3  17     7454.24     7368.76    136.86 o 
  -1   3  17     4529.71     4526.01    104.78 o 
   0   3  17      114.87      176.60     59.09 o 
   1   3  17       11.11       28.23     21.07 o 
   2   3  17       12.44       23.70     36.17 o 
   3   3  17     1223.95     1342.45    116.65 o 
   4   3  17     1325.20     1451.84    267.56 o 
   5   3  17     1813.45     1809.93    121.77 o 
   6   3  17      259.57      211.55    119.72 o 
   7   3  17        2.37       17.59     42.58 o 
  -8   4  17       87.22       57.18     31.41 o 
  -7   4  17        7.34       13.97     20.80 o 
  -6   4  17        3.07        9.87     23.08 o 
  -5   4  17     1319.81     1326.55    117.91 o 
  -4   4  17      394.59      469.87    120.30 o 
  -3   4  17        5.96       17.23     11.06 o 
  -2   4  17      117.60      105.82     15.66 o 
  -1   4  17       84.27       76.76     26.28 o 
   0   4  17     1692.63     1651.57     96.90 o 
   1   4  17     1399.53     1402.55     98.73 o 
   2   4  17     3475.72     4040.62    173.71 o 
   3   4  17      509.66      524.74    181.56 o 
   4   4  17       77.01      100.01     46.19 o 
   5   4  17        8.39        3.95     42.42 o 
   6   4  17      212.80      215.51     85.66 o 
   7   4  17      650.60      636.39    383.22 o 
  -8   5  17      384.64      351.84    116.04 o 
  -7   5  17      738.69      742.53     76.98 o 
  -6   5  17       12.53       34.19     25.83 o 
  -5   5  17       51.51       36.63     17.26 o 
  -4   5  17     1096.27     1270.28    215.24 o 
  -3   5  17        9.38       26.94     26.63 o 
  -2   5  17      564.01      564.97     74.15 o 
  -1   5  17     1313.60     1305.18     74.16 o 
   0   5  17       19.18       26.60     18.60 o 
   1   5  17     1381.42     1289.56     85.65 o 
   2   5  17        3.69       17.01     18.52 o 
   3   5  17     1148.33     1012.06     89.37 o 
   4   5  17        3.42       11.06     27.72 o 
   5   5  17        4.28       10.64     33.57 o 
   6   5  17      311.50      186.80    116.94 o 
   7   5  17       26.81       40.61     51.46 o 
  -7   6  17      173.22      120.32     57.47 o 
  -6   6  17      822.39      800.33     84.99 o 
  -5   6  17      523.35      626.02    157.66 o 
  -4   6  17     2836.96     2916.24    145.52 o 
  -3   6  17     1770.08     1505.55    106.44 o 
  -2   6  17       56.08       70.91     24.41 o 
  -1   6  17      262.17      279.13     68.72 o 
   0   6  17      476.98      511.42     78.87 o 
   1   6  17     6607.29     7152.65    396.55 o 
   2   6  17     5351.86     5697.59    227.27 o 
   3   6  17      584.33      511.99     58.97 o 
   4   6  17        0.34       10.70     24.69 o 
   5   6  17        9.08       37.53     27.36 o 
   6   6  17      763.81      717.87     69.12 o 
  -7   7  17     4124.77     4478.17    244.62 o 
  -6   7  17      472.30      412.44    150.74 o 
  -5   7  17      739.75      664.21     98.18 o 
  -4   7  17       52.67      112.31     41.29 o 
  -3   7  17      393.22      430.54     84.20 o 
  -2   7  17     4510.33     5165.37    173.12 o 
  -1   7  17     6290.13     6690.08    214.92 o 
   0   7  17     1145.19     1131.56     61.35 o 
   1   7  17       55.11       46.69     22.87 o 
   2   7  17       76.30       84.42     34.12 o 
   3   7  17     1809.18     2035.56    124.38 o 
   4   7  17     4966.40     4891.66    287.14 o 
   5   7  17     1963.94     2057.51    195.23 o 
   6   7  17      315.37      280.14    195.31 o 
  -7   8  17        2.09       14.61     24.64 o 
  -6   8  17      107.43       94.67     49.22 o 
  -5   8  17     1779.92     1657.54    115.63 o 
  -4   8  17     2376.90     2551.38    145.45 o 
  -3   8  17      325.45      344.94     87.25 o 
  -2   8  17      265.20      233.56     56.18 o 
  -1   8  17       12.59       23.55     16.16 o 
   0   8  17      165.62      243.50     69.65 o 
   1   8  17     1785.80     1740.50    109.67 o 
   2   8  17      767.84      827.83     61.39 o 
   3   8  17      157.30      160.34     68.97 o 
   4   8  17      158.85      210.08     89.62 o 
   5   8  17      105.38       89.27     85.16 o 
   6   8  17     1004.89     1009.91    133.66 o 
  -6   9  17      140.54      160.95     64.41 o 
  -5   9  17      567.29      496.55     75.78 o 
  -4   9  17        2.57       13.51     19.73 o 
  -3   9  17       64.83       52.95     25.90 o 
  -2   9  17      245.55      238.74     66.24 o 
  -1   9  17      234.82      238.25     78.69 o 
   0   9  17       86.89       66.01     27.38 o 
   1   9  17       82.68       88.71     40.14 o 
   2   9  17       93.31       97.98     46.25 o 
   3   9  17      653.74      634.55     68.46 o 
   4   9  17       77.95       90.41     40.14 o 
   5   9  17       11.24       30.91     81.38 o 
  -6  10  17      425.41      400.01    131.10 o 
  -5  10  17     1475.29     1304.37     85.15 o 
  -4  10  17     1844.11     1779.05     97.03 o 
  -3  10  17      457.92      421.22    147.90 o 
  -2  10  17      296.68      259.94     82.41 o 
  -1  10  17       11.23       39.25     19.94 o 
   0  10  17     2925.43     2694.03    121.00 o 
   1  10  17     1516.62     1496.80     86.57 o 
   2  10  17     1988.57     1992.94    139.05 o 
   3  10  17     1315.54     1484.94     74.36 o 
   4  10  17        1.12       24.88     26.73 o 
   5  10  17       13.60       26.80     40.61 o 
  -5  11  17      117.55      148.12     73.08 o 
  -4  11  17       80.01       55.48     27.89 o 
  -3  11  17     1239.92     1236.67     68.74 o 
  -2  11  17     5494.22     5707.88    197.96 o 
  -1  11  17     2680.23     2527.68    153.81 o 
   0  11  17     2043.59     1944.58    116.11 o 
   1  11  17      480.61      488.05     60.76 o 
   2  11  17      334.11      329.31     90.32 o 
   3  11  17      682.27      795.83    106.97 o 
   4  11  17     3349.32     3378.85    236.24 o 
  -4  12  17     4487.17     4654.18    215.64 o 
  -3  12  17     1080.00      997.06     84.31 o 
  -2  12  17        3.11       14.37     23.93 o 
  -1  12  17      117.02      122.72     53.39 o 
   0  12  17     3079.44     3033.16    123.94 o 
   1  12  17     3042.23     2934.05    150.43 o 
   2  12  17     2167.87     2122.62    169.53 o 
   3  12  17      354.69      351.01    149.54 o 
  -3  13  17       92.61       77.53     41.94 o 
  -2  13  17       78.20      110.15     47.29 o 
  -1  13  17      647.29      601.83    165.33 o 
   0  13  17      284.48      252.61     43.82 o 
   1  13  17        6.81       15.45     12.68 o 
   2  13  17       36.67       57.62     49.18 o 
  -8   0  18     1727.28     1561.42    103.30 o 
  -7   0  18      315.41      278.63     50.74 o 
  -6   0  18      317.30      376.93     67.21 o 
  -5   0  18     2643.96     2875.09    157.83 o 
  -4   0  18     6264.35     6412.49    272.42 o 
  -3   0  18     2841.89     2684.81    267.15 o 
  -2   0  18      608.78      617.02     47.06 o 
  -1   0  18      663.96      624.71     44.72 o 
   0   0  18      263.54      313.84    149.93 o 
   1   0  18      653.69      914.07    264.85 o 
   2   0  18     1787.39     1984.15    200.40 o 
   4   0  18     1372.27     1305.01    131.19 o 
   5   0  18      607.61      542.52    287.54 o 
   6   0  18        4.60       23.34     45.37 o 
   7   0  18     3835.33     3918.15    377.79 o 
  -8   1  18     1836.75     1819.23    106.28 o 
  -7   1  18     1371.58     1325.72     64.86 o 
  -6   1  18     1336.35     1424.90     73.99 o 
  -5   1  18      274.50      270.47     53.34 o 
  -4   1  18      652.27      558.63     51.79 o 
  -3   1  18      128.66      137.40     47.20 o 
  -2   1  18     1644.83     1478.17     61.61 o 
  -1   1  18     3600.06     3349.39    126.52 o 
   0   1  18     2556.56     2564.43    144.30 o 
   1   1  18     1022.77     1123.67    135.13 o 
   2   1  18     1539.13     1625.82    195.72 o 
   3   1  18      364.43      348.56    149.73 o 
   4   1  18     3791.43     3892.56    212.54 o 
   5   1  18     4219.36     4395.15    274.70 o 
   6   1  18      229.28      229.29    126.34 o 
   7   1  18      464.74      476.42    258.77 o 
  -8   2  18        5.81       15.64     20.08 o 
  -7   2  18        3.55       13.95     26.86 o 
  -6   2  18       27.38       29.00     15.41 o 
  -5   2  18      187.96      214.43     76.99 o 
  -4   2  18      603.15      548.92     45.02 o 
  -3   2  18       64.79       60.55     26.49 o 
  -2   2  18       17.48       27.52     12.61 o 
  -1   2  18     1273.53     1283.49     64.90 o 
   0   2  18      408.04      379.16     31.45 o 
   1   2  18      158.54      166.39     33.06 o 
   2   2  18     2729.62     3218.12    205.14 o 
   3   2  18       22.06       45.89     46.81 o 
   4   2  18      423.05      345.31    154.47 o 
   5   2  18        9.87        9.02     30.48 o 
   6   2  18       30.07       17.98     37.41 o 
   7   2  18       82.21       91.12     75.25 o 
  -7   3  18      510.84      647.85     85.04 o 
  -6   3  18     1434.39     1369.30     74.05 o 
  -5   3  18      438.99      422.43     97.20 o 
  -4   3  18      774.31      739.61     41.13 o 
  -3   3  18       56.56       45.26     18.30 o 
  -2   3  18       25.20       34.08     14.22 o 
  -1   3  18      388.14      320.07     33.71 o 
   0   3  18       72.42       85.05     29.72 o 
   1   3  18       70.85       48.95     28.95 o 
   2   3  18     2347.83     2579.27    215.54 o 
   3   3  18      411.46      585.15    237.65 o 
   4   3  18     2151.93     2341.98    218.87 o 
   5   3  18      538.44      488.41     84.56 o 
   6   3  18      521.75      451.11    260.08 o 
  -7   4  18      302.46      232.94    111.60 o 
  -6   4  18      140.07      178.27     61.96 o 
  -5   4  18      789.33      763.10     88.29 o 
  -4   4  18     4215.41     4325.60    202.37 o 
  -3   4  18     5151.97     5432.79    224.61 o 
  -2   4  18       14.94       24.77     12.22 o 
  -1   4  18      606.36      591.38     37.09 o 
   0   4  18      775.93      726.39     41.84 o 
   1   4  18    13167.97    13243.04    437.82 o 
   2   4  18     3650.78     3823.10    146.99 o 
   3   4  18      960.94     1040.00     84.50 o 
   4   4  18     1695.74     1781.72    126.60 o 
   5   4  18      414.73      489.54    213.63 o 
   6   4  18      276.66      200.69    104.56 o 
  -7   5  18     2738.60     2866.19    175.18 o 
  -6   5  18     1953.48     1988.62    107.34 o 
  -5   5  18      495.35      456.57    155.35 o 
  -4   5  18       41.07       59.35     36.76 o 
  -3   5  18       51.99       58.11     22.90 o 
  -2   5  18     5047.06     5201.26    179.07 o 
  -1   5  18    11798.16    12368.83    348.91 o 
   0   5  18     6774.08     7004.10    206.60 o 
   1   5  18     1017.43     1046.70     99.34 o 
   2   5  18      335.16      282.07     81.15 o 
   3   5  18      389.94      430.03    161.82 o 
   4   5  18     1709.86     1841.24    128.65 o 
   5   5  18     2625.84     3023.11    167.52 o 
   6   5  18      940.43      954.83     78.03 o 
  -7   6  18       45.39       38.55     29.39 o 
  -6   6  18      353.69      298.51     72.42 o 
  -5   6  18      896.65      910.28     77.93 o 
  -4   6  18     2450.63     2440.98    133.39 o 
  -3   6  18     1226.01     1198.56     69.91 o 
  -2   6  18      242.65      251.45     67.05 o 
  -1   6  18        1.25       21.51     23.33 o 
   0   6  18       24.88       24.20     25.12 o 
   1   6  18     1508.76     1506.16     91.47 o 
   2   6  18     2158.15     2234.66    149.15 o 
   3   6  18     1262.04     1142.72     61.11 o 
   4   6  18       10.07       26.14     23.18 o 
   5   6  18      217.45      189.51    116.24 o 
   6   6  18        7.82       27.95     62.47 o 
  -6   7  18        5.07       16.72     21.94 o 
  -5   7  18       56.90       67.85     38.85 o 
  -4   7  18       53.95       78.10     44.36 o 
  -3   7  18       18.54       34.36     20.70 o 
  -2   7  18      213.70      238.68     70.90 o 
  -1   7  18      374.96      347.44     96.82 o 
   0   7  18       47.03       67.77     36.19 o 
   1   7  18      425.01      344.50    100.49 o 
   2   7  18      592.45      603.06     80.19 o 
   3   7  18      151.55      116.09     60.75 o 
   4   7  18        0.52       11.60     17.63 o 
   5   7  18      162.04      123.73     64.72 o 
  -6   8  18       38.04       35.93     22.32 o 
  -5   8  18     1283.83     1280.53     75.08 o 
  -4   8  18     2105.70     2038.52    178.08 o 
  -3   8  18     1174.01     1259.84     67.29 o 
  -2   8  18      130.90      125.77     40.53 o 
  -1   8  18       10.70       23.62     17.01 o 
   0   8  18      438.21      506.26    114.88 o 
   1   8  18      415.12      485.65     71.10 o 
   2   8  18      355.90      361.30     54.16 o 
   3   8  18      709.77      670.43     55.20 o 
   4   8  18       26.66       49.18     32.61 o 
   5   8  18      384.41      351.49    307.10 o 
  -5   9  18      443.47      447.94    134.28 o 
  -4   9  18       84.28       71.23     30.08 o 
  -3   9  18       29.17       43.40     24.67 o 
  -2   9  18     2994.46     2964.24    144.60 o 
  -1   9  18     4662.37     4636.46    198.22 o 
   0   9  18     1825.32     1969.04     94.49 o 
   1   9  18      422.91      402.38    122.94 o 
   2   9  18       85.85       91.74     44.19 o 
   3   9  18       80.84       86.35     46.18 o 
   4   9  18     2268.11     2211.67    146.32 o 
  -5  10  18     1440.71     1488.72    103.57 o 
  -4  10  18     2711.32     2598.63    163.39 o 
  -3  10  18     2617.18     2393.35    108.52 o 
  -2  10  18     1412.01     1408.75     80.65 o 
  -1  10  18      101.86       99.29     40.25 o 
   0  10  18       11.61       32.97     20.74 o 
   1  10  18     1837.80     2094.81    118.62 o 
   2  10  18     3271.39     3320.62    137.93 o 
   3  10  18     2413.74     2457.96    191.83 o 
   4  10  18      142.25      118.39     66.70 o 
  -4  11  18      222.24      213.41     86.83 o 
  -3  11  18      245.60      220.07     72.82 o 
  -2  11  18      193.05      193.85     70.69 o 
  -1  11  18      621.75      539.67     77.93 o 
   0  11  18      489.97      455.40    124.72 o 
   1  11  18      135.94      104.35     39.96 o 
   2  11  18      468.72      496.84     63.37 o 
   3  11  18        1.81       14.01     36.19 o 
  -3  12  18      185.00      180.24     59.08 o 
  -2  12  18       69.23       57.18     32.64 o 
  -1  12  18      457.10      361.88    115.58 o 
   0  12  18       20.03       16.97     20.04 o 
   1  12  18      144.16      132.00     52.75 o 
   2  12  18      952.92     1002.71     96.47 o 
  -7   1  19     1949.09     1971.81     88.86 o 
  -6   1  19     1378.21     1245.20     57.89 o 
  -5   1  19      613.52      601.55     60.52 o 
  -4   1  19      109.97      112.90     38.29 o 
  -3   1  19      784.03      694.56     41.23 o 
  -2   1  19      384.20      383.66     32.75 o 
  -1   1  19    10796.74    10432.07    628.44 o 
   0   1  19     1456.05     1552.75     75.93 o 
   1   1  19     1226.94     1475.01    136.58 o 
   2   1  19     2273.18     2496.38    310.12 o 
   3   1  19       98.83       96.98     45.87 o 
   4   1  19      259.16      406.86    132.72 o 
   5   1  19      875.35      987.60    120.81 o 
   6   1  19      847.40      849.59    118.86 o 
  -7   2  19       66.59       41.73     27.67 o 
  -6   2  19       56.06       52.14     30.03 o 
  -5   2  19      306.83      279.56    118.52 o 
  -4   2  19     2409.41     2483.38    123.59 o 
  -3   2  19     2671.07     2669.03    132.43 o 
  -2   2  19      510.61      495.69     42.90 o 
  -1   2  19      359.31      334.26     37.31 o 
   0   2  19      401.82      422.26     37.14 o 
   1   2  19      573.13      775.77    248.89 o 
   2   2  19     4497.82     4899.32    244.77 o 
   3   2  19     3538.80     3667.03    221.77 o 
   4   2  19      620.28      681.79    192.59 o 
   5   2  19      442.37      416.57    177.76 o 
   6   2  19      106.60      117.51     53.52 o 
  -7   3  19     1269.97     1333.42     87.82 o 
  -6   3  19     2464.16     2764.07    127.46 o 
  -5   3  19     2598.19     2603.84    157.30 o 
  -4   3  19      861.41      846.71    191.22 o 
  -3   3  19       48.18       64.37     29.37 o 
  -2   3  19      575.25      600.21     43.87 o 
  -1   3  19     4828.11     5058.33    315.11 o 
   0   3  19     1728.37     1748.68     86.57 o 
   1   3  19     1802.96     1684.09    125.67 o 
   2   3  19      550.81      571.77    226.22 o 
   3   3  19      612.84      720.90    228.85 o 
   4   3  19      510.14      622.22     88.56 o 
   5   3  19     2290.06     2274.37    157.37 o 
   6   3  19      708.03      716.40     73.69 o 
  -7   4  19      264.72      235.10    119.06 o 
  -6   4  19      253.15      285.13    116.24 o 
  -5   4  19      303.48      277.09    101.79 o 
  -4   4  19      868.01      882.50     65.07 o 
  -3   4  19      374.70      389.48    107.44 o 
  -2   4  19       48.69       41.73     21.56 o 
  -1   4  19      145.81      228.23     71.66 o 
   0   4  19      716.13      632.49     61.08 o 
   1   4  19      720.10      744.84     55.13 o 
   2   4  19       30.43       37.14     17.75 o 
   3   4  19      772.49      712.30     95.65 o 
   4   4  19      188.13      182.02     70.27 o 
   5   4  19      213.75      176.45     96.26 o 
   6   4  19      104.62      108.06     76.66 o 
  -6   5  19      273.67      268.90    101.28 o 
  -5   5  19      295.14      331.98    113.46 o 
  -4   5  19       89.59      118.29     50.37 o 
  -3   5  19       65.72       57.44     32.59 o 
  -2   5  19       12.40       19.24     18.66 o 
  -1   5  19      776.04      830.57     57.93 o 
   0   5  19      205.94      220.39     67.06 o 
   1   5  19      398.34      346.13     61.77 o 
   2   5  19     1692.70     1776.33    114.48 o 
   3   5  19        7.38       25.43     25.86 o 
   4   5  19      402.12      358.50    175.22 o 
   5   5  19      361.07      320.72    163.18 o 
  -6   6  19      236.38      158.36     78.13 o 
  -5   6  19        6.92        9.67     32.45 o 
  -4   6  19     2376.06     2239.66    143.17 o 
  -3   6  19     4807.51     5081.99    224.96 o 
  -2   6  19     1312.77     1258.47     66.89 o 
  -1   6  19     1743.65     1601.23     94.58 o 
   0   6  19      837.60      841.78     64.41 o 
   1   6  19      948.34      975.03     75.63 o 
   2   6  19     3505.70     3860.27    190.53 o 
   3   6  19      683.99      710.43     94.54 o 
   4   6  19     1347.28     1457.21     96.42 o 
   5   6  19      593.88      652.53     83.73 o 
  -6   7  19     3093.15     3092.87    178.02 o 
  -5   7  19     1380.63     1484.10     87.82 o 
  -4   7  19      648.00      577.80     82.60 o 
  -3   7  19      252.45      183.55     61.20 o 
  -2   7  19      131.77      125.10     45.45 o 
  -1   7  19     4545.35     4385.40    198.45 o 
   0   7  19     1359.13     1441.02     75.11 o 
   1   7  19      784.77      842.87     73.87 o 
   2   7  19      279.69      274.85     88.66 o 
   3   7  19        1.90       11.26     16.17 o 
   4   7  19       91.16       77.92     45.94 o 
   5   7  19     2703.13     2984.36    316.63 o 
  -5   8  19       46.38       34.83     30.05 o 
  -4   8  19     1555.31     1507.72     75.17 o 
  -3   8  19      831.16      918.67    101.05 o 
  -2   8  19      268.70      296.95     90.49 o 
  -1   8  19      353.18      356.25    116.97 o 
   0   8  19       13.56       25.12     29.50 o 
   1   8  19      249.53      276.55    114.34 o 
   2   8  19      647.93      613.94     67.91 o 
   3   8  19       66.54       63.84     51.14 o 
   4   8  19      286.55      289.06     63.06 o 
  -5   9  19        0.14        5.51     21.29 o 
  -4   9  19       26.80       23.78     17.17 o 
  -3   9  19        0.61       11.67     20.69 o 
  -2   9  19      841.73      835.37     94.98 o 
  -1   9  19       49.84       48.00     28.83 o 
   0   9  19       46.40       58.05     26.91 o 
   1   9  19       40.99       53.24     29.91 o 
   2   9  19       22.11       30.61     22.38 o 
   3   9  19        0.25       11.89     16.65 o 
   4   9  19      612.48      524.78     74.95 o 
  -4  10  19      173.17      185.16     64.73 o 
  -3  10  19      668.87      621.12     81.25 o 
  -2  10  19      401.51      349.49    101.32 o 
  -1  10  19      169.61      107.35     54.24 o 
   0  10  19       11.00       23.92     17.72 o 
   1  10  19        0.30       16.51     20.22 o 
   2  10  19      476.51      502.51     54.17 o 
   3  10  19     1440.42     1637.41    157.33 o 
  -3  11  19        4.60       25.32     20.17 o 
  -2  11  19      340.62      351.09    113.75 o 
  -1  11  19     1932.41     2152.98     97.13 o 
   0  11  19     3834.36     3798.49    188.37 o 
   1  11  19     1687.79     1594.76     90.21 o 
   2  11  19      619.84      568.91     89.24 o 
  -6   0  20     1022.09     1023.60     70.86 o 
  -5   0  20        5.95       14.46     24.14 o 
  -4   0  20      664.97      734.26     62.10 o 
  -3   0  20     7527.89     8285.75    370.44 o 
  -2   0  20     2250.00     2245.72    279.40 o 
  -1   0  20     4118.51     4083.08    380.01 o 
   0   0  20     2859.70     3054.07    175.25 o 
   1   0  20      239.85      304.30    221.45 o 
   2   0  20     2773.34     3409.17    285.23 o 
   3   0  20     1867.54     1930.72    184.79 o 
   4   0  20     2684.40     2605.74    230.32 o 
   5   0  20     1623.22     1807.09    181.17 o 
  -6   1  20     1004.71     1157.75    149.49 o 
  -5   1  20     1393.92     1352.62     79.23 o 
  -4   1  20     1487.13     1479.91     69.05 o 
  -3   1  20     1130.93     1054.80     56.00 o 
  -2   1  20     1092.54     1004.39     54.97 o 
  -1   1  20      784.89      747.75     61.77 o 
   0   1  20     7144.82     7155.43    248.32 o 
   1   1  20      118.09      155.54     64.40 o 
   2   1  20      789.36      853.71     84.00 o 
   3   1  20      165.23      192.61     79.63 o 
   4   1  20        6.30       20.55     50.47 o 
   5   1  20      471.74      474.52     85.04 o 
  -6   2  20      282.40      312.26    115.99 o 
  -5   2  20       32.57       34.24     23.98 o 
  -4   2  20        0.55        9.13     28.75 o 
  -3   2  20       87.94      101.43     48.05 o 
  -2   2  20       45.56       33.65     19.15 o 
  -1   2  20        4.35        6.72     14.52 o 
   0   2  20       71.78       46.88     25.80 o 
   1   2  20       14.50       21.15     27.53 o 
   2   2  20      855.10      968.45    293.36 o 
   3   2  20      608.29      624.60    207.79 o 
   4   2  20       46.91       31.04     24.43 o 
   5   2  20      107.14      104.06     57.07 o 
  -6   3  20      520.58      462.88    122.79 o 
  -5   3  20      921.24     1014.42    121.35 o 
  -4   3  20       52.10       55.22     27.54 o 
  -3   3  20       62.27       46.31     25.08 o 
  -2   3  20       15.95       24.58     12.16 o 
  -1   3  20      591.80      682.31    154.78 o 
   0   3  20      724.48      681.97     57.88 o 
   1   3  20     1429.33     1485.54    172.70 o 
   2   3  20      972.97     1053.00    148.00 o 
   3   3  20       61.65       84.88     48.90 o 
   4   3  20      118.87      108.87     39.76 o 
   5   3  20       46.71       47.38     22.39 o 
  -6   4  20      325.13      266.90     74.85 o 
  -5   4  20       44.94       45.76     28.13 o 
  -4   4  20     1575.64     1474.26     95.70 o 
  -3   4  20     4973.44     5454.81    222.26 o 
  -2   4  20     1222.23     1298.31     73.53 o 
  -1   4  20     1744.70     1619.96     98.96 o 
   0   4  20     1538.92     1441.37     94.08 o 
   1   4  20      354.32      379.33    119.78 o 
   2   4  20      539.27      713.72    135.14 o 
   3   4  20     2521.22     2410.17    191.11 o 
   4   4  20     1263.87     1494.10    113.19 o 
   5   4  20      522.95      588.89     90.30 o 
  -6   5  20     1815.33     1859.19    120.38 o 
  -5   5  20     1228.17     1300.38     96.32 o 
  -4   5  20     1916.73     1792.16    122.30 o 
  -3   5  20     3200.96     3186.74    136.96 o 
  -2   5  20      171.03      155.46     55.95 o 
  -1   5  20     2164.24     1884.34    151.75 o 
   0   5  20     4700.03     5040.60    219.80 o 
   1   5  20     4047.15     4327.14    210.70 o 
   2   5  20     2990.52     3066.40    189.51 o 
   3   5  20     1120.59     1136.39    118.07 o 
   4   5  20        0.51       12.10     27.01 o 
   5   5  20     1625.81     1710.10    131.43 o 
  -5   6  20       15.52       44.31     33.29 o 
  -4   6  20      712.89      612.94     69.86 o 
  -3   6  20     1024.50     1074.12     80.97 o 
  -2   6  20      246.81      265.74     75.29 o 
  -1   6  20       57.07       55.43     29.95 o 
   0   6  20      688.42      688.59     67.10 o 
   1   6  20      334.04      344.86    110.95 o 
   2   6  20       99.15      127.65     61.36 o 
   3   6  20      979.10      983.51    111.71 o 
   4   6  20      723.63      708.88    103.68 o 
  -5   7  20       34.48       17.51     26.30 o 
  -4   7  20       22.38       20.99     22.85 o 
  -3   7  20        5.84       24.12     24.21 o 
  -2   7  20       65.61       66.73     40.30 o 
  -1   7  20       39.82       19.24     18.11 o 
   0   7  20        2.40       25.01     26.12 o 
   1   7  20        3.55        9.92     15.76 o 
   2   7  20       91.07       65.01     31.66 o 
   3   7  20       39.02       32.64     26.52 o 
   4   7  20       22.79       25.90     39.94 o 
  -4   8  20       78.94       89.27     46.24 o 
  -3   8  20     1412.95     1389.31     74.58 o 
  -2   8  20      118.53      149.63     54.18 o 
  -1   8  20       39.91       32.72     23.21 o 
   0   8  20      559.18      531.15     82.65 o 
   1   8  20        4.79       19.45     21.63 o 
   2   8  20     1022.66     1162.10     81.37 o 
   3   8  20      455.47      428.25     50.37 o 
  -4   9  20      913.86      987.92     74.57 o 
  -3   9  20      698.43      650.81    105.06 o 
  -2   9  20       29.52       32.31     19.10 o 
  -1   9  20      936.78      987.11     64.81 o 
   0   9  20     1296.43     1397.70     96.76 o 
   1   9  20      549.58      576.80     67.22 o 
   2   9  20     1275.36     1288.80     81.25 o 
  -3  10  20     1774.37     1756.12     92.17 o 
  -2  10  20     1274.03     1366.88     90.30 o 
  -1  10  20     1691.70     1712.94     90.73 o 
   0  10  20      753.56      668.59     64.05 o 
   1  10  20      129.22      100.32     45.46 o 
  -6   1  21      655.97      621.18     99.01 o 
  -5   1  21     1757.95     1784.25     90.57 o 
  -4   1  21     1240.94     1136.61    107.58 o 
  -3   1  21      599.39      531.80     79.94 o 
  -2   1  21       89.44       77.08     30.24 o 
  -1   1  21      132.32      139.23     47.19 o 
   0   1  21       15.41       20.83     17.67 o 
   1   1  21       15.44       17.60     27.11 o 
   2   1  21      613.74      726.86    163.47 o 
   3   1  21     1434.71     1606.36    144.64 o 
   4   1  21      181.02      145.49    125.93 o 
  -6   2  21     1568.21     1587.84    139.25 o 
  -5   2  21      689.13      643.01     61.31 o 
  -4   2  21      190.43      207.49     92.82 o 
  -3   2  21     1643.69     1617.21     95.02 o 
  -2   2  21     1656.58     1619.63     92.02 o 
  -1   2  21      165.39      203.35     84.56 o 
   0   2  21     4458.47     4807.08    206.27 o 
   1   2  21     1963.87     1951.65    137.58 o 
   2   2  21      271.83      328.20    165.12 o 
   3   2  21      388.99      509.17    233.11 o 
   4   2  21      876.05     1008.66     97.20 o 
  -5   3  21      636.12      604.74     70.16 o 
  -4   3  21      335.69      387.29    125.37 o 
  -3   3  21     1386.48     1401.69     79.93 o 
  -2   3  21     1494.61     1627.11    122.81 o 
  -1   3  21      103.79      135.16     67.98 o 
   0   3  21     2087.08     2348.40    135.24 o 
   1   3  21     2178.57     2216.31    175.33 o 
   2   3  21     1015.75     1077.32    123.48 o 
   3   3  21      298.33      329.25    144.41 o 
   4   3  21      182.47      185.26    101.61 o 
  -5   4  21      125.82      120.92     59.82 o 
  -4   4  21        1.16        8.34     22.56 o 
  -3   4  21      255.35      315.75    140.56 o 
  -2   4  21      880.88     1031.26     91.61 o 
  -1   4  21       90.79       70.96     38.77 o 
   0   4  21      228.75      165.67     53.44 o 
   1   4  21      966.32      984.91     89.69 o 
   2   4  21       10.05       23.67     46.57 o 
   3   4  21      172.82      220.62    131.74 o 
   4   4  21      522.32      557.56    216.99 o 
  -5   5  21      323.10      318.54    151.35 o 
  -4   5  21      173.33      150.90     65.30 o 
  -3   5  21     1241.95     1176.19     63.33 o 
  -2   5  21      959.30      929.13     82.67 o 
  -1   5  21      243.49      238.92    101.53 o 
   0   5  21        0.18       28.47     27.22 o 
   1   5  21        0.41       -1.25     39.42 o 
   2   5  21      289.74      318.04    163.33 o 
   3   5  21        0.49        8.02     26.59 o 
   4   5  21      127.89      148.14     95.26 o 
  -4   6  21      223.80      192.37     77.03 o 
  -3   6  21      566.27      618.49     90.64 o 
  -2   6  21     2961.90     3094.81    127.85 o 
  -1   6  21     1984.21     1905.09    126.95 o 
   0   6  21     3293.03     3402.52    166.86 o 
   1   6  21      220.93      219.18    117.10 o 
   2   6  21        7.66       20.22     32.40 o 
   3   6  21     1155.66     1111.18    124.62 o 
  -4   7  21     1203.77     1287.88     81.38 o 
  -3   7  21     1677.10     1810.86     82.24 o 
  -2   7  21      487.09      463.14    144.85 o 
  -1   7  21      891.78      865.47     67.35 o 
   0   7  21     2012.94     2016.02    101.15 o 
   1   7  21      476.60      564.19    205.58 o 
   2   7  21      556.89      654.40     87.17 o 
   3   7  21     2499.01     2375.69    175.03 o 
  -3   8  21      781.47      835.45     71.57 o 
  -2   8  21      115.90      113.99     36.02 o 
  -1   8  21        2.69       13.67     17.94 o 
   0   8  21      386.15      376.83     63.39 o 
   1   8  21        4.75       25.31     20.89 o 
   2   8  21        3.56       13.10     31.30 o 
  -2   9  21      180.94      154.75     73.04 o 
  -1   9  21       19.80       33.33     21.84 o 
   0   9  21      111.90       99.78     38.58 o 
   1   9  21      246.84      192.22     63.24 o 
  -5   0  22     3643.51     3699.83    353.13 o 
  -4   0  22      963.29     1088.99    143.69 o 
  -3   0  22      536.51      542.52    336.36 o 
  -2   0  22     1017.08      939.96     91.17 o 
  -1   0  22      750.72      822.64     75.13 o 
   0   0  22      218.53      201.42    127.86 o 
   1   0  22      648.20      848.80    125.93 o 
   2   0  22      788.98      792.24    258.11 o 
   3   0  22      187.97      231.15    221.28 o 
   4   0  22      820.32      902.06    124.94 o 
  -5   1  22      451.80      424.41    184.52 o 
  -4   1  22      527.24      610.63     61.47 o 
  -3   1  22     1458.63     1410.66     78.60 o 
  -2   1  22     1884.88     1838.13    111.95 o 
  -1   1  22       60.87       68.98     31.98 o 
   0   1  22     1272.71     1364.54     66.71 o 
   1   1  22     1740.36     2011.48    163.25 o 
   2   1  22     1663.38     1638.15    125.84 o 
   3   1  22     1356.05     1587.74    117.87 o 
  -5   2  22       88.53       85.12     54.58 o 
  -4   2  22        3.61        9.00     20.44 o 
  -3   2  22        0.02       13.21     19.98 o 
  -2   2  22       22.49       26.16     17.88 o 
  -1   2  22       64.49       86.48     45.94 o 
   0   2  22       31.17       54.85     40.14 o 
   1   2  22       36.16       22.43     49.28 o 
   2   2  22       37.96       48.74     38.05 o 
   3   2  22        7.22       31.70     44.50 o 
  -4   3  22      285.65      239.75    109.63 o 
  -3   3  22      158.11       89.16     49.22 o 
  -2   3  22      287.46      395.91    117.11 o 
  -1   3  22        0.96       14.76     24.07 o 
   0   3  22      382.99      454.19    152.86 o 
   1   3  22       16.52       33.49     45.63 o 
   2   3  22      213.04      248.17    104.70 o 
   3   3  22      644.54      595.97    177.57 o 
  -4   4  22      151.41      152.24     81.42 o 
  -3   4  22      307.27      304.83    121.24 o 
  -2   4  22      271.38      315.22    121.74 o 
  -1   4  22      658.64      571.33    188.26 o 
   0   4  22     3059.51     3299.05    153.76 o 
   1   4  22     2480.46     2477.27    160.82 o 
   2   4  22       54.38       64.67     33.42 o 
   3   4  22       65.02       50.34     32.46 o 
  -4   5  22     2583.58     2599.73    152.70 o 
  -3   5  22     1891.08     1914.47    115.60 o 
  -2   5  22     5627.62     6196.41    369.59 o 
  -1   5  22      345.23      268.13    123.14 o 
   0   5  22     1180.39     1256.49     95.42 o 
   1   5  22     1238.12     1483.35    149.07 o 
   2   5  22      949.98     1025.97     87.82 o 
  -3   6  22      256.15      238.61    127.42 o 
  -2   6  22     1870.61     1811.83    108.15 o 
  -1   6  22     1059.32      908.49     86.65 o 
   0   6  22      805.19      929.00    126.95 o 
   1   6  22     2073.58     2080.93    108.29 o 
   2   6  22       12.60       10.00     26.85 o 
  -2   7  22        5.29       21.25     36.74 o 
  -1   7  22      127.73      102.19     48.50 o 
   0   7  22       29.86       47.22     28.64 o 
   1   7  22       12.82       21.32     30.87 o 
  -4   1  23      158.11      188.78    127.99 o 
  -3   1  23     1700.46     1779.49    131.08 o 
  -2   1  23     1361.26     1364.73    111.39 o 
  -1   1  23      344.93      235.14     82.41 o 
   0   1  23       33.12       21.03     25.46 o 
   1   1  23       33.74       37.77     23.66 o 
   2   1  23      189.43      223.41    181.64 o 
  -3   2  23       43.34       46.69     30.33 o 
  -2   2  23      905.02      955.14     79.22 o 
  -1   2  23      386.32      380.33    132.28 o 
   0   2  23     1902.20     1950.46    125.38 o 
   1   2  23     2383.83     2491.65    159.69 o 
   2   2  23      555.12      583.93     76.33 o 
  -3   3  23      858.00      882.55     78.89 o 
  -2   3  23     1058.20     1073.33     86.56 o 
  -1   3  23     1794.98     1823.84     92.87 o 
   0   3  23       31.23       40.98     49.46 o 
   1   3  23      448.64      403.59    172.61 o 
   2   3  23      474.05      474.08    246.74 o 
  -3   4  23       58.67       57.95     31.21 o 
  -2   4  23       38.29       27.68     18.48 o 
  -1   4  23        1.02        8.20     28.85 o 
   0   4  23      156.17      127.93     42.22 o 
   1   4  23      173.26      183.77     74.38 o 
  -2   5  23      109.41       88.85     42.56 o 
  -1   5  23      135.18      132.81     75.02 o 
   0   5  23       47.58       46.08     32.67 o 
  -1   0  24      254.20      203.53    214.87 o 
   0   0  24      258.83      235.91    185.28 o 
  -1   1  24      739.01      882.74    123.82 o 
                                                 
